# Supplementary material for: Inflammasome adaptor ASC promotes sustained neuroinflammation and mild cognitive impairment in a closed-head injury model
Source: J Clin Invest. 2026 Feb 24;136(7):e199818. doi: 10.1172/JCI199818 (PMC13038205; doi:10.1172/JCI199818)
Supplement: Supporting data values [file jci-136-199818-s210.xlsx]

## Sheet: Figure 1
Fig. 1C		p_val	avg_log2FC	pct.1	pct.2	p_val_adj
	Rps29	2.28504e-213	0.560098	0.983	0.964	5.49825e-209
	Ifi27l2a	3.97029e-198	2.94766	0.248	0.049	9.55332e-194
	Cst3	2.12257e-177	-0.288024	1	1	5.10733e-173
	Rpl34	3.03598e-171	1.00973	0.695	0.533	7.30519e-167
	Tmem119	9.27927e-170	-0.532473	0.89	0.952	2.23278e-165
	Rpl41	6.29817e-168	0.54253	0.95	0.93	1.51546e-163
	Ifitm3	2.08569e-155	2.36348	0.244	0.065	5.01858e-151
	Rpl37	1.61933e-153	0.521605	0.931	0.887	3.89644e-149
	Rps27	2.7113e-151	0.726105	0.83	0.734	6.52392e-147
	Rpl37a	3.55175e-150	0.527129	0.928	0.891	8.54622e-146
	Rps28	4.41289e-146	0.68701	0.819	0.73	1.06183e-141
	Apoe	7.47793e-146	1.10885	0.83	0.741	1.79934e-141
	Rpl35	9.55384e-146	0.581582	0.895	0.855	2.29884e-141
	Sepp1	2.8143e-129	-0.473282	0.908	0.955	6.77176e-125
	Plp1	5.37353e-129	2.42171	0.295	0.123	1.29298e-124
	Rpl38	6.19721e-124	0.547699	0.856	0.779	1.49117e-119
	Cx3cr1	5.70348e-120	-0.405595	0.88	0.953	1.37237e-115
	Ptgds	2.36079e-115	1.85108	0.228	0.08	5.68053e-111
	Lag3	1.28184e-113	0.956105	0.549	0.356	3.08437e-109
	Lgals3bp	1.56411e-113	1.54818	0.283	0.115	3.76355e-109
	H2-D1	3.93999e-108	0.744951	0.69	0.545	9.4804e-104
	Mbp	4.00205e-108	1.16744	0.464	0.283	9.62973e-104
	C1qc	3.87457e-103	-0.230989	0.999	0.999	9.32299e-99
	Ccl5	5.68791e-103	3.52854	0.106	0.011	1.36862e-98
	Rpl36	6.70985e-100	0.519503	0.837	0.776	1.61452e-95
	Fth1	6.75793e-98	0.383974	0.977	0.97	1.62609e-93
	Selplg	9.3776e-97	-0.364259	0.938	0.971	2.25644e-92
	Cd63	1.34388e-89	0.706545	0.728	0.603	3.23366e-85
	Meg3	2.32207e-87	1.19241	0.221	0.085	5.58738e-83
	Cldn11	1.12995e-86	2.77719	0.116	0.022	2.71889e-82
	P2ry12	4.28416e-84	-0.310045	0.957	0.982	1.03085e-79
	B2m	1.56666e-83	0.387135	0.98	0.977	3.7697e-79
	Ccl4	8.96362e-82	0.430643	0.258	0.113	2.15683e-77
	4632428N05Rik	1.11033e-80	-0.394584	0.803	0.89	2.67168e-76
	Cd9	1.59704e-76	0.499729	0.868	0.791	3.84281e-72
	Rnase4	9.24225e-74	-0.455863	0.672	0.786	2.22387e-69
	Fcgr3	6.68673e-73	-0.338456	0.885	0.937	1.60896e-68
	H2-K1	1.59956e-71	0.860767	0.488	0.346	3.84886e-67
	Cd74	1.66242e-71	0.789094	0.164	0.057	4.0001e-67
	Rpl39	2.4936e-71	0.438604	0.827	0.773	6.00009e-67
	Hspa8	3.03187e-71	0.432758	0.757	0.654	7.29529e-67
	Cmtm6	4.5364e-71	-0.575874	0.514	0.652	1.09155e-66
	Rps19	4.81179e-68	0.406527	0.869	0.838	1.15781e-63
	Uba52	5.09847e-68	0.343286	0.925	0.903	1.2268e-63
	Siglech	1.74562e-64	-0.370059	0.747	0.846	4.20032e-60
	Sepw1	1.26166e-63	0.765158	0.483	0.34	3.0358e-59
	Tgfbr1	2.96924e-63	-0.412928	0.662	0.777	7.14459e-59
	Tgfb1	4.91372e-63	-0.594127	0.416	0.559	1.18234e-58
	Ifit3	7.29736e-61	2.79722	0.08	0.014	1.75589e-56
	Rpl36a	3.33319e-56	0.433514	0.756	0.678	8.02032e-52
	Rpl32	4.23725e-56	0.359193	0.874	0.844	1.01957e-51
	Rhob	1.12038e-54	-0.526768	0.584	0.687	2.69586e-50
	Ccl12	1.94596e-54	1.73301	0.264	0.149	4.68238e-50
	Ifi204	5.77782e-54	2.97598	0.062	0.009	1.39026e-49
	Cox4i1	7.87736e-54	0.363448	0.826	0.769	1.89545e-49
	Rtp4	2.01131e-53	1.50395	0.137	0.052	4.83961e-49
	Rps21	2.27794e-52	0.375518	0.794	0.735	5.48119e-48
	Cnp	1.44102e-48	1.30074	0.224	0.125	3.46739e-44
	Nrgn	8.81957e-48	1.10337	0.188	0.092	2.12216e-43
	Rps8	1.07198e-47	0.317897	0.87	0.837	2.57941e-43
	Rpl26	2.77564e-47	1.23397	0.141	0.058	6.67875e-43
	Cd81	6.94662e-47	0.218175	0.99	0.988	1.6715e-42
	Cd52	3.90445e-46	0.876626	0.442	0.335	9.3949e-42
	Cox6c	9.86273e-46	0.475068	0.661	0.559	2.37317e-41
	Ctsl	1.055e-45	0.335709	0.822	0.748	2.53855e-41
	Wfdc17	2.08377e-45	2.3942	0.059	0.01	5.01398e-41
	Camk2n1	3.92886e-45	0.480914	0.64	0.526	9.45363e-41
	Lyz2	1.95214e-44	0.642406	0.331	0.213	4.69723e-40
	Ctsb	7.90525e-44	0.330419	0.93	0.915	1.90216e-39
	Psap	9.4851e-44	0.218395	0.944	0.928	2.28231e-39
	Itm2a	1.25304e-43	1.22222	0.116	0.044	3.01505e-39
	Ly6a	2.30406e-43	1.04863	0.132	0.055	5.54402e-39
	Mobp	8.13253e-43	2.16682	0.063	0.014	1.95685e-38
	Irf7	8.78679e-43	2.25697	0.062	0.013	2.11428e-38
	Sept4	9.47827e-43	2.11555	0.081	0.024	2.28066e-38
	Snhg11	1.71978e-42	0.936327	0.136	0.058	4.13813e-38
	Ly6c1	2.75783e-42	1.16379	0.117	0.046	6.63588e-38
	Hmha1	6.46774e-42	-0.428473	0.553	0.654	1.55627e-37
	Mal	1.38864e-41	2.07529	0.074	0.02	3.34136e-37
	Opalin	3.16089e-41	2.89634	0.049	0.007	7.60574e-37
	Ccl3	1.35895e-40	0.195341	0.241	0.138	3.26989e-36
	Tmsb4x	1.90352e-40	-0.195941	0.994	0.995	4.58024e-36
	Cst7	3.05812e-40	0.298244	0.108	0.041	7.35846e-36
	Alox5ap	5.12856e-40	-0.459204	0.414	0.531	1.23403e-35
	Enpp2	6.39523e-40	1.58495	0.074	0.021	1.53882e-35
	Sox4	7.29327e-40	-0.738427	0.299	0.412	1.75491e-35
	Rpl31	8.64474e-40	0.333636	0.787	0.739	2.0801e-35
	G530011O06Rik	1.62377e-39	-0.596781	0.34	0.451	3.90713e-35
	Rgs10	3.00405e-39	-0.246167	0.848	0.883	7.22836e-35
	Snap25	3.16998e-39	1.08191	0.166	0.084	7.62761e-35
	Ftl1	5.02163e-39	0.292785	0.962	0.957	1.2083e-34
	Rps15	9.18059e-39	0.273345	0.862	0.828	2.20903e-34
	Slco2b1	1.15732e-38	-0.474308	0.404	0.512	2.78474e-34
	Cryab	1.85733e-38	1.42395	0.128	0.057	4.46912e-34
	Slfn2	2.62917e-38	1.31459	0.116	0.048	6.32631e-34
	Ivns1abp	5.789e-38	-0.452072	0.462	0.57	1.39295e-33
	Cox7c	6.31478e-38	0.40717	0.658	0.566	1.51946e-33
	Nrsn1	6.9379e-37	1.18535	0.123	0.055	1.6694e-32
	Jund	1.05609e-36	-0.438038	0.554	0.643	2.54117e-32
	Rps18	1.09107e-36	0.281551	0.863	0.839	2.62534e-32
	Commd8	1.32607e-36	-0.517558	0.383	0.487	3.19079e-32
	Grn	1.67227e-36	0.313188	0.856	0.839	4.02381e-32
	Calm1	2.76826e-36	0.429552	0.639	0.549	6.66099e-32
	Isg15	1.1035e-35	1.7593	0.09	0.033	2.65525e-31
	Soga1	1.11669e-35	-0.73778	0.152	0.246	2.68699e-31
	Hexb	1.23165e-35	0.127514	0.996	0.997	2.96359e-31
	Apod	1.2352e-35	1.60825	0.07	0.021	2.97214e-31
	Pllp	1.95658e-35	2.09198	0.054	0.012	4.70792e-31
	Hba-a2	3.08472e-35	-0.479852	0.069	0.02	7.42246e-31
	Cox8a	7.68546e-35	0.339729	0.798	0.761	1.84928e-30
	Mog	1.40021e-34	3.05552	0.042	0.007	3.36919e-30
	Fscn1	2.61642e-34	-0.468458	0.424	0.52	6.29564e-30
	Bst2	3.05917e-34	0.779428	0.376	0.278	7.36097e-30
	Rpl24	5.3938e-34	0.304796	0.782	0.741	1.29786e-29
	Actb	5.70959e-34	0.121917	0.973	0.965	1.37384e-29
	Camk2a	6.5368e-34	1.00214	0.156	0.081	1.57288e-29
	Pcsk1n	8.4779e-34	0.755116	0.292	0.199	2.03995e-29
	Ctss	1.20083e-33	0.175696	0.997	0.997	2.88944e-29
	Spi1	1.31352e-33	-0.389965	0.506	0.597	3.16059e-29
	F11r	1.62127e-33	-0.372491	0.585	0.673	3.90109e-29
	2010107E04Rik	3.49891e-33	0.53027	0.427	0.323	8.41908e-29
	Rps14	3.61482e-33	0.220505	0.921	0.908	8.69797e-29
	Ogfrl1	5.22612e-33	-0.567792	0.274	0.375	1.25751e-28
	Lyl1	5.3566e-33	-0.586711	0.219	0.318	1.2889e-28
	Ppp1r14a	8.54461e-33	2.32119	0.045	0.009	2.056e-28
	Cd164	1.43301e-32	-0.460959	0.369	0.472	3.4481e-28
	Prdx1	1.55686e-32	0.42659	0.608	0.523	3.74612e-28
	Itgb5	2.18703e-32	-0.28674	0.748	0.812	5.26244e-28
	Mafb	2.9184e-32	-0.408786	0.56	0.646	7.02226e-28
	Cldn5	5.66719e-32	0.755797	0.13	0.064	1.36364e-27
	Myeov2	8.63424e-32	0.485388	0.467	0.364	2.07757e-27
	Sirpa	1.21788e-31	-0.347323	0.62	0.695	2.93047e-27
	Susd3	1.30454e-31	-0.36412	0.461	0.565	3.13898e-27
	Rpl18a	1.67653e-31	0.218238	0.945	0.933	4.03407e-27
	Rps26	2.45957e-31	0.349937	0.695	0.629	5.91821e-27
	Clec7a	8.0535e-31	1.43593	0.07	0.024	1.93783e-26
	Laptm5	9.73337e-31	-0.176243	0.899	0.932	2.34204e-26
	Tubb4a	1.31556e-30	1.65165	0.068	0.023	3.16549e-26
	Mtdh	2.35211e-30	-0.29013	0.553	0.663	5.65964e-26
	Stmn1	3.29343e-30	0.927154	0.226	0.146	7.92465e-26
	0610040J01Rik	5.42161e-30	-0.674778	0.179	0.266	1.30455e-25
	Mef2c	7.02641e-30	-0.356697	0.494	0.589	1.6907e-25
	C1qa	1.29622e-29	-0.133454	0.999	1	3.11897e-25
	Zfhx3	1.30603e-29	-0.41365	0.418	0.512	3.14257e-25
	P2ry13	1.34864e-29	-0.356256	0.533	0.635	3.2451e-25
	Rpl23a	7.20551e-29	0.238062	0.874	0.849	1.73379e-24
	Il6ra	1.0698e-28	-0.639077	0.178	0.266	2.57415e-24
	Gas5	2.29088e-28	0.534589	0.421	0.326	5.51231e-24
	Tmsb10	3.2886e-28	0.519581	0.496	0.407	7.91303e-24
	Gpr84	5.23141e-28	0.873416	0.195	0.118	1.25878e-23
	Oasl2	9.77071e-28	2.80184	0.034	0.006	2.35103e-23
	Rps20	2.04134e-27	0.306069	0.738	0.693	4.91188e-23
	Kif5a	2.0482e-27	0.991259	0.122	0.062	4.92837e-23
	Zfp36l2	2.23809e-27	-0.490849	0.31	0.403	5.38528e-23
	Usmg5	3.31329e-27	0.574276	0.362	0.272	7.97243e-23
	Axl	3.46128e-27	1.4102	0.063	0.022	8.32853e-23
	Cpe	4.084e-27	0.532341	0.357	0.268	9.82693e-23
	Cd72	5.0636e-27	2.05555	0.045	0.011	1.2184e-22
	Oas1a	6.12811e-27	2.06084	0.039	0.008	1.47455e-22
	Ndufs5	7.2323e-27	1.00647	0.112	0.055	1.74024e-22
	Rpl13	8.56606e-27	0.177347	0.946	0.937	2.06117e-22
	Snn	1.108e-26	-0.557178	0.19	0.276	2.66607e-22
	Rps11	1.20656e-26	0.229973	0.891	0.882	2.90323e-22
	Tpst2	2.02183e-26	-0.433849	0.37	0.461	4.86493e-22
	Fcgr4	2.44197e-26	1.43018	0.069	0.026	5.87587e-22
	Lgals3	5.05341e-26	2.31169	0.035	0.007	1.21595e-21
	Gfap	6.05079e-26	2.04238	0.045	0.012	1.45594e-21
	Rapgef4	1.20441e-25	1.3407	0.079	0.034	2.89804e-21
	Zbp1	1.83505e-25	2.53334	0.03	0.005	4.41551e-21
	Dcn	2.06826e-25	3.9362	0.021	0.001	4.97665e-21
	Uqcrh	3.11861e-25	0.352653	0.602	0.526	7.50399e-21
	Ldhb	5.49691e-25	0.299963	0.68	0.613	1.32267e-20
	Rps23	7.83947e-25	0.184124	0.921	0.913	1.88633e-20
	Slfn5	2.26765e-24	1.86071	0.042	0.011	5.45641e-20
	Cebpa	2.28368e-24	-0.519413	0.318	0.396	5.49499e-20
	Tomm7	2.65158e-24	0.471275	0.397	0.308	6.38022e-20
	Rps27a	2.8517e-24	0.202561	0.888	0.869	6.86176e-20
	Car2	7.59156e-24	0.888403	0.143	0.084	1.82668e-19
	Clu	1.23048e-23	0.542392	0.316	0.238	2.96079e-19
	Olfm1	2.16587e-23	1.07581	0.095	0.046	5.21151e-19
	Rian	4.66547e-23	1.40661	0.058	0.021	1.1226e-18
	Aplp1	7.35497e-23	1.00109	0.146	0.088	1.76975e-18
	Cck	1.14569e-22	1.05724	0.13	0.075	2.75677e-18
	Rpl22l1	1.19478e-22	0.403218	0.495	0.417	2.87489e-18
	C1qb	1.52439e-22	-0.106286	0.999	0.999	3.66798e-18
	Fn1	1.53493e-22	1.54196	0.039	0.01	3.69334e-18
	Fxyd5	1.58332e-22	1.05971	0.063	0.025	3.80978e-18
	Slc17a7	1.84148e-22	1.11047	0.084	0.039	4.43098e-18
	Pkm	2.49669e-22	0.471311	0.408	0.325	6.00752e-18
	Mafg	2.77363e-22	-0.520266	0.207	0.284	6.67392e-18
	Rundc3a	2.96149e-22	1.23995	0.074	0.033	7.12594e-18
	Maf	3.73412e-22	-0.431015	0.276	0.359	8.98503e-18
	Atp5k	4.09267e-22	0.577397	0.254	0.178	9.84777e-18
	Abi3	4.18401e-22	-0.309276	0.521	0.599	1.00676e-17
	Pmepa1	6.82261e-22	-0.45179	0.317	0.391	1.64166e-17
	Adap2	7.15902e-22	-0.4541	0.282	0.361	1.7226e-17
	Clic1	1.27277e-21	-0.237018	0.714	0.771	3.06255e-17
	Usp18	1.47607e-21	2.18832	0.031	0.007	3.55173e-17
	Atp1b1	1.60886e-21	0.982547	0.114	0.063	3.87123e-17
	Slco1a4	1.74445e-21	1.23714	0.052	0.019	4.19749e-17
	Spp1	1.912e-21	1.38768	0.038	0.01	4.60066e-17
	Syt1	2.0102e-21	1.05741	0.088	0.043	4.83694e-17
	App	2.38456e-21	0.608908	0.233	0.161	5.73773e-17
	Gsn	2.40939e-21	1.93233	0.041	0.012	5.79748e-17
	Mgp	3.04423e-21	0.646454	0.061	0.024	7.32502e-17
	Stmn4	3.3793e-21	1.18657	0.075	0.034	8.13127e-17
	Ndrg2	3.65487e-21	0.536874	0.257	0.184	8.79436e-17
	Ifit2	4.0896e-21	2.77561	0.025	0.004	9.8404e-17
	Tnfrsf1a	4.54479e-21	-0.539882	0.212	0.285	1.09357e-16
	Ermn	1.09259e-20	2.32605	0.025	0.004	2.62899e-16
	1500012F01Rik	1.14231e-20	0.634403	0.189	0.123	2.74863e-16
	Rpl35a	1.39331e-20	0.171122	0.895	0.882	3.35258e-16
	Snca	2.04651e-20	1.01004	0.064	0.028	4.92431e-16
	Pld3	2.14956e-20	0.515577	0.252	0.179	5.17227e-16
	Ppcdc	2.645e-20	-0.436117	0.278	0.355	6.36441e-16
	Gria2	2.80538e-20	0.837339	0.116	0.065	6.75029e-16
	Igfbp7	2.97821e-20	0.854817	0.062	0.026	7.16616e-16
	Rps25	2.98251e-20	0.199391	0.841	0.82	7.17653e-16
	Fau	3.42992e-20	0.176949	0.937	0.931	8.25307e-16
	Ifit1	4.35757e-20	2.33531	0.029	0.006	1.04852e-15
	Rpl14	4.85246e-20	0.20311	0.846	0.818	1.1676e-15
	Tmed2	5.32916e-20	-0.329802	0.431	0.505	1.2823e-15
	Psme1	5.37177e-20	0.472349	0.339	0.263	1.29256e-15
	Cxxc5	7.00725e-20	-0.442366	0.288	0.363	1.68608e-15
	Atp6v0e2	1.09249e-19	1.27939	0.055	0.022	2.62876e-15
	Csrp1	1.10084e-19	0.897641	0.126	0.075	2.64884e-15
	Crybb1	1.11745e-19	-0.295843	0.527	0.595	2.68882e-15
	I830012O16Rik	1.16116e-19	2.46736	0.023	0.003	2.79398e-15
	Ubc	1.36678e-19	0.137426	0.766	0.715	3.28874e-15
	Adcy1	1.81684e-19	1.51638	0.045	0.016	4.37167e-15
	Arhgap5	2.45249e-19	-0.263691	0.441	0.524	5.90118e-15
	Cxcl10	2.91787e-19	4.11966	0.019	0.002	7.02099e-15
	Fam53b	3.47218e-19	-0.694819	0.115	0.174	8.35476e-15
	Rps16	3.4802e-19	0.192619	0.85	0.836	8.37406e-15
	Bex2	3.5256e-19	1.16093	0.067	0.03	8.48329e-15
	Ndrg4	4.03086e-19	1.00742	0.079	0.039	9.69905e-15
	Eif2s2	4.28869e-19	0.445111	0.384	0.306	1.03195e-14
	H3f3b	5.34668e-19	-0.219719	0.839	0.857	1.28652e-14
	Lrba	6.78968e-19	-0.43745	0.217	0.29	1.63373e-14
	Sec61g	7.02925e-19	0.264096	0.577	0.511	1.69138e-14
	Ntpcr	7.75479e-19	-0.389715	0.359	0.43	1.86596e-14
	C4b	1.13761e-18	1.73937	0.026	0.005	2.73731e-14
	Rplp2	1.23036e-18	0.180625	0.879	0.864	2.96049e-14
	Atp5l	1.28773e-18	0.31368	0.593	0.53	3.09854e-14
	Rpl23	1.29398e-18	0.193956	0.835	0.816	3.11356e-14
	Hhex	1.33795e-18	-0.487782	0.234	0.302	3.21938e-14
	Ppp1r18	1.41938e-18	-0.499676	0.224	0.291	3.4153e-14
	Dusp6	3.11156e-18	-0.44266	0.273	0.345	7.48703e-14
	Gng10	3.89707e-18	-0.263363	0.689	0.726	9.37713e-14
	Rpl27a	3.91307e-18	0.179868	0.876	0.866	9.41562e-14
	Gpm6a	4.64629e-18	0.549961	0.199	0.137	1.11799e-13
	Ptp4a3	4.74493e-18	-0.399903	0.239	0.311	1.14173e-13
	Rps5	5.28801e-18	0.192463	0.842	0.824	1.2724e-13
	Jun	6.04407e-18	-0.403693	0.479	0.528	1.45432e-13
	Trim8	6.18217e-18	-0.651368	0.122	0.18	1.48755e-13
	Celf4	1.00222e-17	0.903856	0.082	0.042	2.41154e-13
	Hmga2-ps1	1.3085e-17	-0.469326	0.206	0.273	3.14852e-13
	Vtn	1.76196e-17	0.806955	0.043	0.016	4.23962e-13
	Bid	2.06343e-17	-0.852265	0.061	0.105	4.96503e-13
	Rgs19	2.09056e-17	-0.510116	0.175	0.24	5.03032e-13
	Tmem55b	2.20565e-17	-0.360652	0.31	0.383	5.30723e-13
	Adrb2	2.25504e-17	-0.321148	0.374	0.449	5.42608e-13
	Sall1	2.33882e-17	-0.449311	0.264	0.329	5.62767e-13
	Pam	2.45988e-17	1.47537	0.042	0.015	5.91896e-13
	Gm6251	2.57521e-17	0.508283	0.216	0.151	6.19646e-13
	Sla	3.33564e-17	-0.579443	0.152	0.211	8.02623e-13
	Fgd2	4.19791e-17	-0.35019	0.343	0.413	1.0101e-12
	Itm2b	5.82944e-17	0.110546	0.996	0.995	1.40268e-12
	Pf4	6.77066e-17	0.529299	0.027	0.007	1.62916e-12
	Arpp21	7.4076e-17	1.04234	0.073	0.037	1.78242e-12
	Il10ra	9.75633e-17	-0.503109	0.211	0.275	2.34757e-12
	Ifitm2	1.05414e-16	1.07879	0.063	0.03	2.53648e-12
	Bcan	1.07399e-16	0.742332	0.122	0.075	2.58423e-12
	Col27a1	1.08427e-16	-0.60179	0.119	0.174	2.60897e-12
	H2-Eb1	1.08644e-16	1.11519	0.027	0.007	2.6142e-12
	Irf2bpl	1.11898e-16	-0.619362	0.129	0.186	2.6925e-12
	Klhdc8b	1.3295e-16	-0.640169	0.098	0.15	3.19904e-12
	Dusp26	1.61265e-16	2.45578	0.024	0.005	3.88037e-12
	Rab3il1	1.74351e-16	-0.383042	0.294	0.362	4.19525e-12
	Cmtm7	2.0737e-16	-0.289942	0.509	0.569	4.98974e-12
	Gpm6b	3.95635e-16	0.474029	0.234	0.172	9.51976e-12
	Scd2	3.96368e-16	0.548188	0.217	0.158	9.5374e-12
	Sft2d1	4.30715e-16	-0.187128	0.729	0.77	1.03639e-11
	BC035044	4.80797e-16	-0.576458	0.15	0.207	1.15689e-11
	Cxcl16	5.37015e-16	0.608868	0.176	0.12	1.29217e-11
	Pltp	6.39856e-16	0.98525	0.063	0.031	1.53962e-11
	Hpcal4	6.66324e-16	1.46683	0.042	0.016	1.60331e-11
	Mcfd2	7.29385e-16	-0.483294	0.19	0.252	1.75505e-11
	Tanc2	7.44143e-16	-0.430656	0.201	0.264	1.79056e-11
	Cebpg	7.46821e-16	-0.395461	0.288	0.355	1.797e-11
	Itpripl1	7.57597e-16	-0.581011	0.151	0.208	1.82293e-11
	Gpr56	7.57969e-16	-0.397041	0.282	0.349	1.82382e-11
	Sdc3	7.80041e-16	1.00446	0.062	0.03	1.87693e-11
	Cox6a1	8.05183e-16	0.285296	0.657	0.6	1.93743e-11
	Ikzf1	8.07923e-16	-0.469934	0.201	0.263	1.94402e-11
	Stat1	8.0825e-16	0.815474	0.066	0.033	1.94481e-11
	Sparcl1	8.59531e-16	0.379303	0.293	0.227	2.0682e-11
	Atp1a1	8.75311e-16	0.495069	0.209	0.149	2.10617e-11
	Atp5b	1.12122e-15	0.347882	0.465	0.4	2.69789e-11
	Smad7	1.1395e-15	-0.538937	0.192	0.251	2.74187e-11
	Tspan2	1.1405e-15	2.05911	0.029	0.008	2.74426e-11
	Arpc4	1.21871e-15	-0.254991	0.513	0.577	2.93246e-11
	Gadd45b	1.43712e-15	1.82113	0.025	0.006	3.458e-11
	Ssh2	1.44933e-15	-0.406885	0.221	0.286	3.48739e-11
	Ptprd	1.74952e-15	1.18959	0.045	0.019	4.20969e-11
	Ang	1.91425e-15	-0.308494	0.319	0.387	4.60606e-11
	Hpgds	2.07027e-15	-0.242291	0.508	0.576	4.98149e-11
	Qdpr	2.10177e-15	0.630184	0.158	0.107	5.05729e-11
	Rin2	2.39772e-15	-0.483501	0.17	0.229	5.76939e-11
	Limd2	2.43655e-15	-0.313222	0.479	0.537	5.86282e-11
	Dusp1	2.72894e-15	0.487868	0.116	0.071	6.56637e-11
	Prnp	3.03999e-15	0.533001	0.177	0.124	7.31483e-11
	Srsf5	3.23651e-15	-0.306575	0.36	0.43	7.7877e-11
	Tlr2	3.39161e-15	0.673045	0.124	0.078	8.16089e-11
	Pwwp2a	3.42875e-15	-0.445133	0.205	0.264	8.25026e-11
	Comt	3.54813e-15	-0.252777	0.47	0.533	8.53751e-11
	Ctc1	4.2178e-15	-0.449221	0.231	0.291	1.01489e-10
	Atp6ap2	4.36804e-15	0.331641	0.363	0.289	1.05104e-10
	Ms4a4c	4.41732e-15	1.85167	0.024	0.006	1.0629e-10
	Rpsa	4.61717e-15	0.257478	0.629	0.587	1.11098e-10
	Irf5	4.93461e-15	-0.393001	0.273	0.335	1.18737e-10
	Ninj1	5.32547e-15	-0.438795	0.215	0.275	1.28142e-10
	Tmem151a	5.6351e-15	1.47302	0.035	0.012	1.35592e-10
	Kctd12	6.60957e-15	-0.277094	0.47	0.532	1.59039e-10
	Tm6sf1	6.64645e-15	-0.410527	0.231	0.294	1.59927e-10
	Cyth4	7.40632e-15	-0.33034	0.424	0.481	1.78211e-10
	Gpr37	7.44871e-15	2.11091	0.024	0.006	1.79231e-10
	Ctla2a	7.75801e-15	1.11747	0.043	0.018	1.86673e-10
	Rpl15	8.01185e-15	0.197618	0.781	0.769	1.92781e-10
	Ppp2r2c	8.11002e-15	1.13365	0.055	0.026	1.95143e-10
	Anxa5	8.69623e-15	0.649476	0.114	0.071	2.09249e-10
	Pfn1	8.74463e-15	-0.177164	0.834	0.849	2.10413e-10
	AI607873	1.05529e-14	2.81441	0.016	0.002	2.53924e-10
	Srsf3	1.10239e-14	-0.345437	0.333	0.396	2.65257e-10
	Gng13	1.11266e-14	0.998929	0.054	0.025	2.67729e-10
	Ecscr	1.14131e-14	-0.219221	0.515	0.586	2.74622e-10
	Snrpg	1.18416e-14	0.365498	0.421	0.358	2.84932e-10
	H2-Ab1	1.19502e-14	0.622452	0.052	0.024	2.87546e-10
	Zfp706	1.20546e-14	-0.289585	0.475	0.528	2.90057e-10
	Dync1i2	1.22897e-14	0.463682	0.308	0.246	2.95714e-10
	Mt1	1.23396e-14	0.253324	0.686	0.65	2.96916e-10
	Bai1	1.29244e-14	1.00816	0.054	0.025	3.10988e-10
	Lmo2	1.51279e-14	-0.291861	0.403	0.465	3.64007e-10
	Rgs2	1.66469e-14	-0.284789	0.555	0.617	4.00558e-10
	H2-Aa	1.70884e-14	0.598507	0.028	0.009	4.11182e-10
	Dlgap1	1.74019e-14	1.02402	0.064	0.033	4.18725e-10
	Smap2	1.95982e-14	-0.265772	0.469	0.532	4.71572e-10
	Rps17	2.50615e-14	0.185293	0.769	0.744	6.03029e-10
	1500015O10Rik	2.8619e-14	2.30072	0.019	0.004	6.88631e-10
	Cd33	3.00593e-14	-0.417212	0.241	0.3	7.23287e-10
	Rps2	3.20594e-14	0.196539	0.778	0.769	7.71414e-10
	Igfbp5	3.25494e-14	1.54944	0.03	0.01	7.83204e-10
	BC037034	3.29393e-14	-0.400744	0.198	0.257	7.92585e-10
	Cnbp	4.04406e-14	-0.291891	0.382	0.447	9.73083e-10
	Gm4980	4.77162e-14	-0.697531	0.075	0.117	1.14815e-09
	Prkab1	4.77732e-14	-0.617064	0.1	0.147	1.14952e-09
	Srgap2	5.15236e-14	-0.302998	0.303	0.368	1.23976e-09
	Ugt8a	5.20854e-14	2.5171	0.016	0.003	1.25328e-09
	Hapln2	5.34477e-14	2.65893	0.016	0.002	1.28606e-09
	Rpl13a	5.59305e-14	0.131791	0.931	0.919	1.3458e-09
	Xaf1	5.61077e-14	0.898787	0.075	0.041	1.35006e-09
	Gnb2	5.66373e-14	-0.248671	0.494	0.55	1.36281e-09
	Mef2a	5.71904e-14	-0.288857	0.328	0.392	1.37611e-09
	Car4	6.61781e-14	0.999137	0.039	0.016	1.59238e-09
	Stmn3	7.55368e-14	0.956784	0.072	0.039	1.81757e-09
	Epb4.1l3	7.81238e-14	1.44073	0.04	0.016	1.87981e-09
	Uqcr10	8.70186e-14	0.326513	0.442	0.377	2.09384e-09
	Pcp4	8.78088e-14	0.678526	0.091	0.054	2.11285e-09
	Phf11b	9.24996e-14	0.950508	0.068	0.036	2.22573e-09
	Itgax	9.78008e-14	1.78701	0.028	0.009	2.35328e-09
	Plekho1	1.00252e-13	-0.379615	0.3	0.36	2.41227e-09
	Tspan13	1.00885e-13	-0.329644	0.308	0.371	2.42751e-09
	Gm10790	1.04301e-13	-0.489489	0.161	0.214	2.50969e-09
	Lgals1	1.16341e-13	0.856503	0.059	0.03	2.7994e-09
	Aplp2	1.27896e-13	0.535637	0.168	0.118	3.07743e-09
	Apoc1	1.41497e-13	2.25568	0.021	0.005	3.40469e-09
	Dclk1	1.46854e-13	0.456104	0.101	0.062	3.5336e-09
	Ndufa3	1.47669e-13	0.302414	0.443	0.376	3.55321e-09
	Mknk1	1.47703e-13	-0.525513	0.122	0.171	3.55403e-09
	Lyn	1.51259e-13	-0.276206	0.434	0.492	3.63959e-09
	Grin1	1.55767e-13	1.41944	0.035	0.014	3.74807e-09
	Nme2	1.65657e-13	0.301268	0.476	0.417	3.98603e-09
	Ctxn1	1.6611e-13	0.937959	0.06	0.031	3.99694e-09
	Polr2l	1.71569e-13	0.386384	0.275	0.213	4.12828e-09
	Gns	1.77558e-13	-0.34092	0.307	0.366	4.27241e-09
	Sep15	1.80858e-13	-0.247807	0.531	0.586	4.35181e-09
	Timp2	1.85925e-13	0.243786	0.705	0.675	4.47374e-09
	Cables1	2.05513e-13	-0.621996	0.095	0.14	4.94506e-09
	Cox17	2.60673e-13	0.342086	0.354	0.29	6.27232e-09
	Dbndd2	2.90254e-13	0.663122	0.152	0.107	6.9841e-09
	Fgl2	3.12407e-13	1.51685	0.036	0.014	7.51715e-09
	Slc35c2	3.37714e-13	-0.518089	0.141	0.191	8.12608e-09
	Gm15421	3.57429e-13	0.633856	0.095	0.057	8.60046e-09
	1700017B05Rik	3.62211e-13	-0.515447	0.158	0.21	8.71553e-09
	Mpzl1	3.68512e-13	1.55654	0.028	0.01	8.86715e-09
	Tifab	3.72069e-13	-0.487229	0.16	0.212	8.95273e-09
	Gas7	3.9377e-13	1.56229	0.03	0.011	9.4749e-09
	Htra1	4.72112e-13	0.626316	0.105	0.066	1.136e-08
	Scoc	4.81122e-13	-0.218717	0.601	0.65	1.15768e-08
	Sptbn2	5.85072e-13	1.16962	0.037	0.015	1.4078e-08
	Ddn	6.51005e-13	1.49948	0.029	0.01	1.56645e-08
	Trim30a	6.98625e-13	0.514169	0.175	0.126	1.68103e-08
	Eif3e	7.02042e-13	0.386986	0.313	0.253	1.68925e-08
	Pisd-ps1	7.55303e-13	0.351503	0.521	0.471	1.81741e-08
	Lilrb4	7.55771e-13	2.11125	0.023	0.006	1.81854e-08
	Serpinb1a	7.64484e-13	2.23933	0.015	0.003	1.8395e-08
	Mfng	8.28499e-13	-0.405206	0.181	0.235	1.99353e-08
	Nkx6-2	8.32079e-13	2.51641	0.017	0.003	2.00215e-08
	Man2b1	8.74011e-13	0.259619	0.474	0.407	2.10305e-08
	Ubl3	1.11732e-12	-0.384654	0.25	0.306	2.6885e-08
	Mif	1.15814e-12	0.447319	0.34	0.283	2.78672e-08
	Rpl6	1.20347e-12	0.144662	0.847	0.837	2.89579e-08
	Tppp3	1.22642e-12	1.54066	0.028	0.01	2.951e-08
	Ltc4s	1.23566e-12	-0.150384	0.751	0.786	2.97325e-08
	Cyb561a3	1.29133e-12	-0.529291	0.144	0.192	3.1072e-08
	Ppfia4	1.3559e-12	-0.278842	0.432	0.489	3.26256e-08
	Nfam1	1.42949e-12	-0.527325	0.129	0.177	3.43964e-08
	Tsc22d1	1.45408e-12	0.749166	0.116	0.077	3.49882e-08
	Fos	1.50907e-12	0.285561	0.181	0.131	3.63113e-08
	Ccng2	1.53751e-12	-0.384153	0.178	0.232	3.69955e-08
	Anks1b	1.56807e-12	1.23733	0.035	0.014	3.77309e-08
	Srcin1	1.63502e-12	0.886484	0.044	0.02	3.93419e-08
	Ccl2	1.69001e-12	0.388365	0.053	0.026	4.06649e-08
	Rgmb	1.73217e-12	-0.636681	0.071	0.11	4.16794e-08
	Man1a2	1.93073e-12	-0.312077	0.314	0.372	4.64571e-08
	2900055J20Rik	1.98559e-12	1.28438	0.035	0.014	4.77772e-08
	Gng11	2.00865e-12	0.852478	0.053	0.027	4.83323e-08
	Bai2	2.11688e-12	1.06516	0.043	0.02	5.09364e-08
	Sptbn1	2.38946e-12	0.799587	0.086	0.052	5.74951e-08
	Pydc3	2.41221e-12	2.94039	0.014	0.002	5.80426e-08
	Crip1	2.45557e-12	0.733609	0.092	0.057	5.90859e-08
	Rsrp1	2.65999e-12	-0.189208	0.819	0.832	6.40048e-08
	S100a6	2.98514e-12	0.993567	0.049	0.024	7.18284e-08
	Gm4951	3.13529e-12	1.5966	0.027	0.01	7.54414e-08
	Slco1c1	3.18452e-12	0.968165	0.051	0.026	7.6626e-08
	Cnpy3	3.24762e-12	-0.389174	0.213	0.267	7.81443e-08
	Txnip	3.67267e-12	-0.368716	0.312	0.368	8.83717e-08
	Miat	3.68324e-12	1.23647	0.034	0.014	8.86262e-08
	Stmn2	3.81836e-12	0.963547	0.052	0.026	9.18773e-08
	Tmem176b	3.82884e-12	-0.218122	0.54	0.592	9.21296e-08
	Ddx24	3.89352e-12	0.413159	0.258	0.201	9.36859e-08
	Scg5	3.97112e-12	0.920733	0.053	0.028	9.55532e-08
	1700110I01Rik	4.07161e-12	-0.770778	0.03	0.058	9.79711e-08
	Cnih2	4.22498e-12	0.931963	0.04	0.018	1.01662e-07
	Faim2	4.36513e-12	1.21866	0.035	0.015	1.05034e-07
	Slc4a3	4.61286e-12	1.44313	0.025	0.008	1.10995e-07
	Gria3	5.63433e-12	0.930966	0.048	0.024	1.35573e-07
	Csnk1e	5.75734e-12	-0.314123	0.316	0.372	1.38533e-07
	Snhg9	5.77878e-12	0.737991	0.074	0.043	1.39049e-07
	Tmem243	5.95937e-12	-0.336588	0.212	0.266	1.43394e-07
	Fam105a	6.08116e-12	-0.246674	0.551	0.601	1.46325e-07
	Rps9	6.82321e-12	0.137374	0.89	0.891	1.6418e-07
	Ttc9b	6.85982e-12	1.07688	0.051	0.026	1.65061e-07
	Rpl10a	7.10381e-12	0.20804	0.737	0.722	1.70932e-07
	Kif1a	7.59554e-12	0.717779	0.075	0.044	1.82764e-07
	Ly6h	7.92325e-12	1.02137	0.06	0.033	1.90649e-07
	Stard3	8.64352e-12	-0.375476	0.227	0.28	2.0798e-07
	H2-Q4	9.05249e-12	0.682572	0.073	0.042	2.17821e-07
	Tspan14	9.41522e-12	-0.378017	0.204	0.258	2.26549e-07
	Rps12	9.75745e-12	0.162583	0.768	0.74	2.34784e-07
	Clec4a2	9.91244e-12	-0.388404	0.205	0.258	2.38513e-07
	Mapt	1.00708e-11	0.769934	0.063	0.035	2.42323e-07
	Cox5b	1.02081e-11	0.274029	0.495	0.438	2.45627e-07
	Slain1	1.09571e-11	2.21455	0.016	0.003	2.63651e-07
	Zfp710	1.15389e-11	-0.599822	0.095	0.135	2.7765e-07
	1810011H11Rik	1.20428e-11	-0.604547	0.088	0.128	2.89773e-07
	Arrb2	1.25341e-11	-0.306758	0.333	0.387	3.01596e-07
	Camkv	1.26628e-11	1.32772	0.035	0.015	3.04691e-07
	Ptger3	1.29492e-11	-1.27303	0.014	0.034	3.11584e-07
	Anxa2	1.30112e-11	1.60125	0.024	0.008	3.13075e-07
	Rabac1	1.36894e-11	-0.21974	0.5	0.555	3.29393e-07
	Psat1	1.50703e-11	0.808243	0.065	0.037	3.62621e-07
	Camk1	1.51938e-11	-0.219403	0.487	0.54	3.65593e-07
	Mbnl1	1.63749e-11	-0.344715	0.292	0.346	3.94012e-07
	Ndufa1	1.66598e-11	0.380992	0.287	0.231	4.00869e-07
	Gatm	1.67834e-11	0.386174	0.288	0.233	4.03841e-07
	Uchl1	1.68486e-11	0.859316	0.057	0.03	4.0541e-07
	Eif4a1	1.68826e-11	0.270991	0.547	0.502	4.06228e-07
	Pnrc2	1.71452e-11	-0.473399	0.14	0.186	4.12548e-07
	Cplx2	1.73893e-11	0.907843	0.066	0.037	4.18421e-07
	Rnf130	1.83302e-11	-0.252143	0.381	0.438	4.41061e-07
	Ncf1	1.99622e-11	-0.307059	0.276	0.331	4.8033e-07
	Gpsm3	2.06158e-11	-0.32253	0.289	0.342	4.96058e-07
	Picalm	2.22116e-11	-0.347287	0.293	0.346	5.34456e-07
	Rac1	2.23567e-11	-0.241204	0.473	0.521	5.37948e-07
	Calm3	2.2442e-11	0.410779	0.296	0.241	5.39999e-07
	Ralb	2.33169e-11	-0.467408	0.152	0.199	5.61051e-07
	Rpl3	2.34661e-11	0.148116	0.843	0.828	5.64642e-07
	Hspa5	2.47218e-11	0.255367	0.464	0.403	5.94857e-07
	Tubb4b	2.47753e-11	0.665445	0.108	0.072	5.96144e-07
	Chn1	2.51382e-11	0.875919	0.071	0.042	6.04874e-07
	Tspo	2.52248e-11	0.389875	0.239	0.185	6.06959e-07
	Gna15	2.54673e-11	-0.288388	0.274	0.33	6.12795e-07
	Rpl5	2.68866e-11	0.230426	0.591	0.544	6.46947e-07
	Hif1a	2.90238e-11	0.548319	0.129	0.089	6.98371e-07
	Grap	2.93888e-11	-0.444545	0.111	0.155	7.07154e-07
	Kmt2e	2.9823e-11	-0.435021	0.193	0.242	7.17602e-07
	Aspa	3.09422e-11	1.93329	0.018	0.005	7.44531e-07
	Ctsa	3.22654e-11	0.149473	0.705	0.66	7.76369e-07
	Ptprn	3.23864e-11	0.967062	0.044	0.022	7.79282e-07
	Grb14	3.29336e-11	1.75495	0.022	0.007	7.92447e-07
	Tnfrsf21	3.33596e-11	-0.386671	0.216	0.267	8.02698e-07
	Ccl27a	3.62301e-11	0.938766	0.056	0.03	8.7177e-07
	Crip2	3.92048e-11	0.749472	0.09	0.057	9.43345e-07
	C5ar2	3.95905e-11	-0.549572	0.099	0.138	9.52628e-07
	Npc2	4.50363e-11	0.140576	0.841	0.83	1.08366e-06
	Atp5e	5.30126e-11	0.259505	0.54	0.499	1.27559e-06
	Phf11d	5.57754e-11	0.857497	0.058	0.032	1.34207e-06
	Mgat4a	5.73756e-11	-0.488844	0.122	0.165	1.38057e-06
	Scg3	5.779e-11	0.56499	0.094	0.06	1.39054e-06
	Ppp1r1a	5.888e-11	1.01008	0.042	0.02	1.41677e-06
	Upk1b	6.42742e-11	-0.564151	0.089	0.127	1.54657e-06
	Nrbp2	6.46322e-11	1.43477	0.025	0.009	1.55518e-06
	Gapdh	6.59668e-11	0.248049	0.587	0.548	1.58729e-06
	A230073K19Rik	6.62152e-11	1.16105	0.026	0.01	1.59327e-06
	Ramp2	6.6534e-11	1.0506	0.057	0.032	1.60094e-06
	Tma7	6.65422e-11	0.259095	0.455	0.399	1.60114e-06
	Fam102b	6.76551e-11	-0.322314	0.274	0.327	1.62792e-06
	Mlxipl	6.80862e-11	-0.419151	0.144	0.19	1.63829e-06
	Hspb1	6.92001e-11	0.577363	0.055	0.03	1.66509e-06
	Syp	7.22535e-11	0.889055	0.049	0.026	1.73856e-06
	Bcas1	7.45508e-11	1.07109	0.034	0.015	1.79384e-06
	Pde3b	8.27864e-11	-0.317377	0.259	0.312	1.99201e-06
	Srsf2	8.27972e-11	-0.269954	0.422	0.474	1.99227e-06
	2510039O18Rik	8.29445e-11	-0.462292	0.129	0.172	1.99581e-06
	Shisa4	8.90781e-11	1.40716	0.026	0.01	2.1434e-06
	Sncb	8.95462e-11	0.82596	0.06	0.034	2.15466e-06
	Pgk1	9.23232e-11	0.511971	0.17	0.126	2.22148e-06
	Bola2	9.23814e-11	0.422405	0.179	0.133	2.22288e-06
	Kcnk12	9.42861e-11	-0.605246	0.065	0.1	2.26871e-06
	Nrros	9.82482e-11	-0.439014	0.168	0.214	2.36405e-06
	Eif3k	9.87901e-11	0.279732	0.389	0.333	2.37709e-06
	Rtn4rl1	1.02752e-10	-0.498791	0.158	0.203	2.47242e-06
	Map1a	1.23051e-10	1.16979	0.042	0.02	2.96086e-06
	Eno2	1.301e-10	0.968498	0.04	0.019	3.13046e-06
	Scn2a1	1.38887e-10	1.23586	0.03	0.012	3.3419e-06
	Id2	1.44651e-10	0.370967	0.206	0.159	3.48058e-06
	Ier2	1.54729e-10	0.457686	0.112	0.076	3.72308e-06
	Phf14	1.57178e-10	-0.379821	0.175	0.221	3.78202e-06
	Eef1a2	1.66671e-10	0.681394	0.073	0.044	4.01044e-06
	Anapc13	1.67823e-10	0.298442	0.354	0.296	4.03815e-06
	Apbb1ip	1.68888e-10	-0.275535	0.343	0.395	4.06379e-06
	Nrxn3	1.7963e-10	0.94745	0.039	0.019	4.32226e-06
	Epas1	1.81584e-10	0.887996	0.053	0.029	4.36928e-06
	Csf1	1.98041e-10	0.989822	0.037	0.018	4.76526e-06
	Efnb3	1.98968e-10	2.02675	0.017	0.005	4.78756e-06
	Rpl30	2.02711e-10	0.932482	0.042	0.021	4.87763e-06
	Rpl22	2.06856e-10	0.196896	0.62	0.581	4.97738e-06
	Rgs4	2.13554e-10	1.02656	0.035	0.016	5.13854e-06
	Sf3b1	2.17408e-10	-0.261916	0.347	0.398	5.23128e-06
	Ppp1r16b	2.21258e-10	0.954917	0.031	0.013	5.32392e-06
	Mfap3	2.30197e-10	-0.496471	0.129	0.171	5.53901e-06
	Chst1	2.30348e-10	0.516939	0.102	0.068	5.54263e-06
	Triap1	2.3409e-10	-0.528085	0.094	0.132	5.63266e-06
	Rsad2	2.36286e-10	1.83995	0.016	0.004	5.68551e-06
	Usf2	2.39358e-10	-0.40252	0.232	0.279	5.75944e-06
	Pglyrp1	2.44146e-10	0.987336	0.038	0.018	5.87465e-06
	Kcna1	2.44877e-10	1.48821	0.025	0.009	5.89222e-06
	Ndufc1	2.58456e-10	0.389295	0.272	0.221	6.21896e-06
	Bmyc	2.58903e-10	-0.254366	0.358	0.414	6.22973e-06
	Mgat1	2.6742e-10	-0.421059	0.18	0.226	6.43466e-06
	Rps15a	2.68157e-10	0.141053	0.837	0.826	6.4524e-06
	Tmed7	2.81829e-10	-0.282421	0.295	0.347	6.78136e-06
	Ctdsp1	2.81929e-10	-0.680085	0.064	0.097	6.78378e-06
	1110008P14Rik	2.95052e-10	0.760218	0.072	0.044	7.09955e-06
	Zfp365	2.97094e-10	1.30325	0.04	0.02	7.14868e-06
	Rnf167	2.97621e-10	-0.385888	0.118	0.16	7.16135e-06
	Ptprs	3.31926e-10	0.719316	0.075	0.047	7.9868e-06
	Gimap6	3.32315e-10	-0.701005	0.046	0.074	7.99616e-06
	Rnf112	3.33125e-10	1.32576	0.03	0.013	8.01567e-06
	Iscu	3.33173e-10	-0.240612	0.391	0.445	8.01681e-06
	Prkca	3.33845e-10	-0.43509	0.127	0.169	8.03299e-06
	Hist1h2ao	3.39994e-10	0.615166	0.112	0.077	8.18094e-06
	Kifc2	3.56022e-10	1.18412	0.039	0.019	8.5666e-06
	Atp9a	3.69417e-10	1.19731	0.034	0.016	8.88892e-06
	Rps7	3.72936e-10	0.139182	0.81	0.789	8.97358e-06
	Il1b	3.82586e-10	0.773095	0.025	0.01	9.20578e-06
	Pts	3.88503e-10	-0.435322	0.179	0.225	9.34815e-06
	Vasp	3.89937e-10	-0.335616	0.287	0.335	9.38267e-06
	Tmeff2	4.29177e-10	1.78525	0.017	0.005	1.03268e-05
	Pyhin1	4.33155e-10	1.31005	0.025	0.01	1.04226e-05
	Syn1	4.35642e-10	0.982293	0.04	0.02	1.04824e-05
	Mt3	4.52623e-10	0.220277	0.439	0.388	1.0891e-05
	H2afj	4.53726e-10	0.340639	0.277	0.225	1.09176e-05
	Dynll1	4.88369e-10	0.245082	0.512	0.465	1.17511e-05
	Pex5l	5.01784e-10	1.73209	0.022	0.008	1.20739e-05
	Ccrl2	5.12813e-10	0.590115	0.069	0.041	1.23393e-05
	Kif5c	5.1291e-10	0.624372	0.06	0.035	1.23416e-05
	0610030E20Rik	5.16033e-10	-0.486333	0.111	0.15	1.24168e-05
	Slc12a5	5.38078e-10	1.14745	0.03	0.013	1.29472e-05
	H2afz	5.43476e-10	-0.195906	0.556	0.597	1.30771e-05
	Cirbp	5.52307e-10	-0.393738	0.159	0.204	1.32896e-05
	Sh3gl3	5.52689e-10	1.41146	0.023	0.008	1.32988e-05
	Snx17	5.58569e-10	-0.3122	0.285	0.334	1.34403e-05
	Slc3a2	5.62684e-10	0.254493	0.439	0.384	1.35393e-05
	Cd53	5.7187e-10	0.174911	0.84	0.825	1.37603e-05
	Fam110a	5.81156e-10	-0.498004	0.119	0.159	1.39838e-05
	Phf11a	5.93086e-10	2.40899	0.011	0.002	1.42708e-05
	Kcnab2	6.00916e-10	1.42028	0.025	0.01	1.44592e-05
	Arf1	6.04903e-10	-0.222884	0.472	0.515	1.45552e-05
	Arl4c	6.14432e-10	-0.323646	0.307	0.354	1.47845e-05
	Fa2h	6.20568e-10	2.0546	0.014	0.003	1.49321e-05
	Lgi3	6.36894e-10	1.63292	0.021	0.007	1.53249e-05
	Gnas	6.71712e-10	0.223825	0.584	0.55	1.61627e-05
	Nfasc	6.72561e-10	1.22458	0.027	0.011	1.61832e-05
	Psd3	7.36927e-10	1.06075	0.041	0.021	1.77319e-05
	Renbp	7.38662e-10	0.453938	0.153	0.112	1.77737e-05
	AF251705	7.49173e-10	-0.186686	0.585	0.627	1.80266e-05
	Gm10033	8.56956e-10	-0.496185	0.094	0.131	2.06201e-05
	Tmcc2	8.73727e-10	1.89188	0.018	0.006	2.10236e-05
	Il33	8.85168e-10	1.34826	0.026	0.01	2.12989e-05
	Ntsr2	9.48715e-10	0.526945	0.137	0.1	2.2828e-05
	Ndufb9	9.65882e-10	0.231023	0.414	0.356	2.3241e-05
	Arc	9.99663e-10	2.0928	0.016	0.005	2.40539e-05
	Pfdn5	1.00933e-09	0.175116	0.671	0.625	2.42865e-05
	Chgb	1.00955e-09	1.4217	0.028	0.012	2.42917e-05
	Ly86	1.0578e-09	-0.126046	0.878	0.897	2.54528e-05
	Gabra1	1.06989e-09	1.21879	0.029	0.013	2.57437e-05
	Aup1	1.09995e-09	-0.315159	0.235	0.282	2.6467e-05
	Egr1	1.12373e-09	0.599025	0.078	0.05	2.70391e-05
	Romo1	1.14495e-09	0.344411	0.262	0.214	2.75498e-05
	Gas6	1.16152e-09	-0.383984	0.188	0.232	2.79484e-05
	Rasgef1a	1.19624e-09	1.05084	0.037	0.018	2.87838e-05
	Nrn1	1.21837e-09	1.20599	0.035	0.017	2.93164e-05
	Maged1	1.22071e-09	0.477477	0.107	0.074	2.93727e-05
	Gm1673	1.22142e-09	0.82355	0.062	0.037	2.93899e-05
	Stk39	1.22668e-09	1.84478	0.016	0.005	2.95164e-05
	Ssbp4	1.25575e-09	-0.322398	0.25	0.297	3.02159e-05
	Uqcrb	1.26378e-09	0.242832	0.487	0.44	3.04091e-05
	Ywhaq	1.29708e-09	0.366554	0.263	0.214	3.12104e-05
	Vcp	1.32093e-09	0.321119	0.256	0.207	3.17841e-05
	Sppl3	1.3307e-09	-0.402985	0.142	0.184	3.20192e-05
	Lpar1	1.35549e-09	1.65026	0.017	0.005	3.26158e-05
	Cd59a	1.35973e-09	1.91445	0.018	0.006	3.27179e-05
	Nap1l5	1.45104e-09	0.787683	0.048	0.026	3.4915e-05
	Rpl11	1.4519e-09	0.120831	0.862	0.854	3.49357e-05
	Gngt2	1.55338e-09	-0.249829	0.399	0.444	3.73774e-05
	Mt2	1.57999e-09	0.336792	0.263	0.216	3.80177e-05
	Atp6v1g2	1.60659e-09	0.905728	0.054	0.031	3.86577e-05
	Litaf	1.60846e-09	-0.410844	0.169	0.212	3.87028e-05
	Snapin	1.65025e-09	-0.362905	0.158	0.202	3.97083e-05
	Spry2	1.69874e-09	0.970186	0.047	0.026	4.08752e-05
	St6galnac4	1.70098e-09	-0.338633	0.191	0.236	4.0929e-05
	Hpgd	1.74157e-09	-0.195462	0.442	0.492	4.19057e-05
	Cmtm5	1.74785e-09	0.951056	0.05	0.028	4.20568e-05
	Scn8a	1.75993e-09	1.19169	0.024	0.009	4.23475e-05
	Kctd17	1.76047e-09	1.00442	0.041	0.021	4.23605e-05
	Klf6	1.76612e-09	-0.38912	0.203	0.249	4.24964e-05
	Sez6l2	1.7894e-09	1.50965	0.024	0.009	4.30564e-05
	Cnot3	1.85735e-09	0.613502	0.118	0.083	4.46915e-05
	Nfkbia	1.88181e-09	0.394921	0.243	0.197	4.52801e-05
	Gpr37l1	1.90482e-09	0.322952	0.131	0.095	4.58338e-05
	Egfl7	1.95517e-09	0.767467	0.053	0.03	4.70453e-05
	Psd	1.98331e-09	1.0372	0.042	0.022	4.77224e-05
	Map2	1.9915e-09	0.75523	0.051	0.029	4.79196e-05
	Rps6ka1	2.08389e-09	-0.370287	0.176	0.218	5.01425e-05
	Msrb2	2.10287e-09	-0.43888	0.126	0.165	5.05992e-05
	Ank3	2.11656e-09	0.953253	0.036	0.017	5.09286e-05
	9430020K01Rik	2.13828e-09	1.10547	0.031	0.014	5.14514e-05
	Gp9	2.14048e-09	-0.420775	0.1	0.137	5.15041e-05
	Ncor1	2.16024e-09	-0.282089	0.267	0.314	5.19797e-05
	Slc9a3r2	2.16074e-09	0.865364	0.045	0.024	5.19917e-05
	Zfp385a	2.16478e-09	-0.575	0.089	0.123	5.20889e-05
	Mnda	2.22653e-09	2.85469	0.012	0.002	5.35747e-05
	Akt1	2.32363e-09	-0.382168	0.152	0.194	5.59113e-05
	Arsb	2.38062e-09	-0.364556	0.189	0.233	5.72824e-05
	Rassf2	2.39784e-09	-0.500312	0.091	0.126	5.76968e-05
	Fyb	2.43486e-09	-0.223431	0.433	0.484	5.85875e-05
	Cx3cl1	2.45817e-09	1.00733	0.039	0.02	5.91486e-05
	A930011O12Rik	2.46764e-09	1.17957	0.026	0.011	5.93764e-05
	Basp1	2.60327e-09	-0.165349	0.604	0.642	6.26398e-05
	Slc16a6	2.6045e-09	-0.346117	0.216	0.263	6.26695e-05
	Gm12250	2.66293e-09	1.06263	0.034	0.017	6.40754e-05
	Sptan1	2.67107e-09	0.838522	0.049	0.027	6.42713e-05
	Bbs9	2.7141e-09	-0.42387	0.126	0.166	6.53067e-05
	Tmem86a	2.71556e-09	-0.244014	0.349	0.399	6.53417e-05
	Cotl1	2.88437e-09	-0.210586	0.538	0.583	6.94038e-05
	Pla2g7	2.95212e-09	0.502092	0.103	0.071	7.1034e-05
	Dnm1	3.08059e-09	0.788169	0.058	0.034	7.41251e-05
	Ddah2	3.25632e-09	-0.428756	0.121	0.16	7.83536e-05
	Dennd1c	3.27376e-09	-0.656573	0.049	0.077	7.87733e-05
	Whrn	3.40879e-09	-0.530685	0.062	0.092	8.20223e-05
	St3gal6	3.42033e-09	-0.318776	0.177	0.221	8.23e-05
	Orai3	3.42581e-09	-0.439833	0.105	0.141	8.24319e-05
	Sorbs2	3.67379e-09	1.17274	0.029	0.013	8.83987e-05
	Nrxn2	3.69267e-09	0.845409	0.057	0.034	8.88531e-05
	Ncl	3.71713e-09	0.331294	0.269	0.22	8.94416e-05
	Bmf	3.73067e-09	-0.709634	0.049	0.076	8.97674e-05
	Slc25a11	3.82905e-09	-0.289403	0.249	0.295	9.21345e-05
	Unc80	3.83571e-09	1.29454	0.031	0.014	9.22948e-05
	Nsmf	3.93546e-09	0.746286	0.055	0.032	9.46951e-05
	Fam63b	3.96149e-09	-0.376412	0.188	0.231	9.53214e-05
	Cd84	4.07521e-09	-0.273235	0.349	0.397	9.80576e-05
	Fam174a	4.16698e-09	-0.298716	0.216	0.261	0.000100266
	Hsd17b4	4.31976e-09	0.481568	0.121	0.087	0.000103942
	Elavl3	4.47725e-09	0.899386	0.045	0.025	0.000107732
	Mfhas1	4.66667e-09	-0.668492	0.056	0.084	0.000112289
	Gnai2	4.67935e-09	-0.133326	0.707	0.745	0.000112594
	Cox6b1	4.70545e-09	0.189668	0.608	0.568	0.000113223
	Entpd1	4.85432e-09	-0.322146	0.233	0.278	0.000116805
	Rcsd1	4.91145e-09	-0.453375	0.095	0.13	0.000118179
	Snap91	4.93229e-09	1.2938	0.026	0.011	0.000118681
	Ccnd1	4.9708e-09	-0.477787	0.099	0.134	0.000119607
	2410006H16Rik	5.02402e-09	0.309113	0.306	0.257	0.000120888
	Atf4	5.02766e-09	-0.361285	0.155	0.197	0.000120976
	Slc15a3	5.37683e-09	0.429492	0.212	0.169	0.000129377
	Elmo1	5.57194e-09	-0.36766	0.183	0.226	0.000134072
	Nrcam	5.67244e-09	1.06286	0.033	0.016	0.00013649
	Ucp2	5.70685e-09	-0.303542	0.303	0.348	0.000137318
	Pttg1ip	5.85611e-09	-0.350737	0.189	0.233	0.00014091
	Pknox1	5.95213e-09	-0.601143	0.066	0.097	0.00014322
	Vim	6.3056e-09	0.830134	0.039	0.02	0.000151725
	Nipbl	6.40264e-09	-0.408922	0.16	0.2	0.00015406
	Ndufv3	6.86137e-09	0.26411	0.321	0.267	0.000165098
	Rpl9	6.89565e-09	0.130967	0.835	0.822	0.000165923
	Nsa2	7.06863e-09	0.359338	0.198	0.156	0.000170085
	Hk2	7.11903e-09	0.317669	0.456	0.408	0.000171298
	Usf1	7.33934e-09	-0.472708	0.097	0.132	0.000176599
	Atp5j2	7.41946e-09	0.219878	0.537	0.492	0.000178527
	Uqcr11	7.51724e-09	0.213377	0.529	0.48	0.00018088
	Pip4k2a	7.74081e-09	-0.443862	0.151	0.19	0.000186259
	Ubl5	7.88518e-09	0.228847	0.479	0.43	0.000189733
	Ntrk2	8.09331e-09	0.508666	0.097	0.066	0.000194741
	Sumo2	8.57567e-09	-0.183134	0.466	0.512	0.000206348
	Cd83	8.61003e-09	0.391213	0.217	0.174	0.000207175
	Ube2d2a	8.65824e-09	-0.25021	0.334	0.379	0.000208335
	Kcnq2	1.00107e-08	1.13237	0.026	0.012	0.000240878
	Slc25a5	1.01844e-08	0.195464	0.642	0.609	0.000245058
	Slc24a2	1.0341e-08	1.34256	0.025	0.011	0.000248824
	S100b	1.09651e-08	0.398946	0.125	0.091	0.000263842
	Trnp1	1.10107e-08	1.30405	0.018	0.006	0.000264938
	Pcsk2	1.12682e-08	0.99276	0.043	0.023	0.000271137
	Shisa5	1.13314e-08	0.259088	0.348	0.294	0.000272657
	Tcn2	1.1497e-08	0.21443	0.428	0.373	0.000276642
	Lrp10	1.21988e-08	-0.475671	0.12	0.156	0.000293527
	Pet100	1.23211e-08	0.414674	0.182	0.142	0.00029647
	Mapk14	1.25099e-08	-0.526083	0.094	0.127	0.000301013
	Got1	1.25305e-08	0.664797	0.073	0.047	0.00030151
	Cox6a2	1.27544e-08	0.98493	0.047	0.027	0.000306896
	Pcp4l1	1.30332e-08	1.17015	0.031	0.015	0.000313606
	Nr4a1	1.30589e-08	0.731116	0.039	0.021	0.000314223
	Gsta4	1.31327e-08	0.857265	0.033	0.016	0.000316
	Fam212a	1.35241e-08	-0.25891	0.233	0.28	0.000325416
	Mycbp2	1.36159e-08	-0.258436	0.284	0.33	0.000327627
	Inpp5d	1.38188e-08	-0.284601	0.297	0.339	0.000332508
	Id3	1.42392e-08	0.504844	0.107	0.075	0.000342622
	Ndrg1	1.46973e-08	1.13036	0.034	0.017	0.000353646
	St3gal5	1.48307e-08	-0.22713	0.263	0.313	0.000356855
	Pag1	1.50915e-08	-0.350297	0.157	0.198	0.000363132
	Emg1	1.51401e-08	-0.327525	0.216	0.259	0.000364302
	Apbb1	1.52009e-08	0.971122	0.05	0.029	0.000365764
	Cox7a2	1.57211e-08	0.249595	0.497	0.453	0.00037828
	5031426D15Rik	1.58613e-08	0.942091	0.027	0.012	0.000381655
	Tpm1	1.65615e-08	0.640452	0.064	0.04	0.000398503
	Cadm1	1.69495e-08	0.247028	0.292	0.24	0.000407839
	Cd37	1.70043e-08	-0.156543	0.507	0.551	0.000409157
	Myl6	1.7777e-08	0.205216	0.552	0.51	0.00042775
	Cstb	1.81462e-08	0.360938	0.29	0.245	0.000436635
	Manf	1.84365e-08	-0.222545	0.399	0.447	0.000443618
	Rpl21	2.0111e-08	0.107188	0.886	0.874	0.00048391
	Wbp5	2.01562e-08	0.414037	0.147	0.11	0.000484997
	Trmt112	2.05577e-08	-0.254835	0.295	0.34	0.00049466
	Setd5	2.06199e-08	-0.556911	0.076	0.106	0.000496155
	Ociad2	2.06902e-08	1.33085	0.024	0.01	0.000497847
	Prkcz	2.09944e-08	0.918203	0.041	0.022	0.000505166
	Ak5	2.22162e-08	2.46244	0.01	0.002	0.000534567
	Snx18	2.22329e-08	-0.312213	0.236	0.279	0.000534967
	Abhd6	2.28388e-08	-0.332945	0.181	0.223	0.000549548
	Nckap1	2.29397e-08	0.974141	0.038	0.02	0.000551974
	Tmed9	2.31584e-08	-0.187471	0.497	0.544	0.000557238
	Xbp1	2.32319e-08	-0.296063	0.281	0.323	0.000559006
	Tax1bp3	2.38846e-08	-0.36161	0.129	0.166	0.000574712
	Taz	2.57295e-08	-0.343776	0.162	0.202	0.000619104
	Il2rg	2.57788e-08	2.06276	0.013	0.003	0.000620288
	Igbp1	2.58089e-08	0.389909	0.137	0.102	0.000621015
	Arhgap30	2.58525e-08	-0.448124	0.139	0.175	0.000622062
	Cap2	2.65713e-08	1.22377	0.02	0.008	0.000639358
	Arf5	2.67611e-08	-0.250303	0.337	0.379	0.000643926
	Nsg2	2.78505e-08	1.09865	0.027	0.013	0.000670139
	A730098P11Rik	2.79377e-08	0.535828	0.102	0.072	0.000672236
	Car11	2.88327e-08	1.0192	0.04	0.022	0.000693771
	Npdc1	2.92725e-08	0.968543	0.045	0.026	0.000704355
	S100a1	2.95231e-08	0.378988	0.154	0.118	0.000710386
	Col1a2	3.07667e-08	1.91328	0.013	0.003	0.000740309
	Gaa	3.07802e-08	0.441143	0.113	0.081	0.000740633
	Tmem256	3.09457e-08	0.252649	0.28	0.231	0.000744614
	Cyp46a1	3.52285e-08	1.38579	0.032	0.016	0.000847668
	Ggta1	3.66443e-08	-0.613746	0.052	0.078	0.000881735
	Ski	3.81144e-08	-0.342818	0.193	0.234	0.000917108
	Usp2	3.82744e-08	-0.286602	0.253	0.295	0.000920957
	C3ar1	3.96012e-08	0.334524	0.275	0.228	0.000952884
	Trex1	3.96797e-08	0.446347	0.091	0.062	0.000954773
	Rinl	4.05701e-08	-0.486021	0.071	0.101	0.000976199
	Cct8	4.07201e-08	0.403416	0.164	0.126	0.000979808
	Prr13	4.18979e-08	-0.270099	0.242	0.287	0.00100815
	Prkar1b	4.24271e-08	0.739321	0.063	0.04	0.00102088
	0610010K14Rik	4.3969e-08	-0.298487	0.281	0.324	0.00105798
	Mag	4.4523e-08	0.540377	0.099	0.07	0.00107131
	Igfbp6	4.5915e-08	1.24508	0.025	0.011	0.00110481
	Slc7a10	4.69619e-08	0.812275	0.049	0.029	0.00113
	Chd3os	4.69846e-08	0.775534	0.057	0.035	0.00113054
	Dusp7	4.92002e-08	-0.447504	0.093	0.126	0.00118385
	Tmem223	5.07944e-08	-0.377115	0.144	0.182	0.00122221
	Csnk1a1	5.09102e-08	-0.353751	0.22	0.259	0.001225
	Zbtb20	5.19992e-08	-0.685978	0.049	0.074	0.0012512
	Tnfrsf1b	5.22175e-08	-0.415042	0.116	0.151	0.00125646
	Glb1	5.34462e-08	0.449218	0.101	0.072	0.00128602
	Rn45s	5.35334e-08	0.178378	0.426	0.371	0.00128812
	Parvg	5.39057e-08	-0.455352	0.115	0.149	0.00129708
	Mob3c	5.41911e-08	-0.339734	0.118	0.154	0.00130395
	Rps15a-ps6	5.53035e-08	0.365659	0.19	0.15	0.00133071
	Sult4a1	5.73686e-08	0.993109	0.031	0.016	0.0013804
	Ypel3	5.77745e-08	-0.173768	0.543	0.586	0.00139017
	Pfn2	5.8389e-08	0.552219	0.105	0.075	0.00140496
	Ndufb2	5.8778e-08	0.376291	0.225	0.184	0.00141432
	Hmox1	5.90189e-08	0.191869	0.1	0.07	0.00142011
	Cib1	5.93075e-08	-0.311557	0.147	0.186	0.00142706
	Whsc1l1	6.05757e-08	-0.519608	0.09	0.122	0.00145757
	Itgav	6.3163e-08	-0.476758	0.094	0.126	0.00151983
	Cbfa2t3	6.39452e-08	-0.466677	0.064	0.093	0.00153865
	Slc1a2	6.50788e-08	0.109738	0.4	0.346	0.00156593
	Myo5a	6.66034e-08	0.902298	0.031	0.016	0.00160261
	Dpp7	6.67693e-08	0.562643	0.065	0.041	0.0016066
	Kcnb1	6.7876e-08	1.25284	0.022	0.01	0.00163323
	Fam49b	6.91169e-08	-0.150938	0.53	0.568	0.00166309
	Plac8	7.06451e-08	1.52428	0.017	0.006	0.00169986
	Rasgrp3	7.133e-08	-0.277858	0.242	0.284	0.00171634
	Aco2	7.21102e-08	0.396702	0.143	0.109	0.00173511
	Cct7	7.22711e-08	0.29995	0.198	0.157	0.00173899
	Hspe1	7.36872e-08	0.20259	0.421	0.37	0.00177306
	Pxn	7.38329e-08	-0.445558	0.084	0.115	0.00177657
	Nars	7.44593e-08	0.341069	0.283	0.239	0.00179164
	Phyhd1	7.62884e-08	-0.253348	0.306	0.347	0.00183565
	Ly9	7.81165e-08	0.759799	0.036	0.019	0.00187964
	Rpl17	7.87845e-08	0.108396	0.845	0.836	0.00189571
	Itga9	8.06711e-08	-0.77232	0.029	0.049	0.00194111
	Cebpd	8.39244e-08	-0.29425	0.21	0.253	0.00201939
	Cav1	8.48204e-08	1.80645	0.016	0.006	0.00204095
	Rab8b	8.631e-08	0.340102	0.195	0.154	0.00207679
	Hmgb1	8.71955e-08	-0.150152	0.548	0.595	0.0020981
	Rnaset2b	8.90488e-08	-0.158944	0.786	0.815	0.00214269
	Akirin2	9.19706e-08	-0.270596	0.262	0.305	0.002213
	Rap1b	9.42633e-08	-0.235127	0.408	0.449	0.00226816
	Mvb12b	9.56853e-08	-0.564316	0.07	0.098	0.00230238
	Tspan7	9.61895e-08	0.205287	0.371	0.323	0.00231451
	Sept7	9.67665e-08	0.304674	0.29	0.247	0.0023284
	Csk	9.81985e-08	-0.325583	0.189	0.227	0.00236285
	Myl9	9.83523e-08	0.646862	0.023	0.01	0.00236655
	Epn1	9.96257e-08	-0.297066	0.226	0.267	0.00239719
	Ptpn6	9.96456e-08	0.247524	0.294	0.248	0.00239767
	Ppap2a	1.06903e-07	0.479558	0.105	0.075	0.0025723
	Jtb	1.08578e-07	-0.316729	0.193	0.233	0.0026126
	Lpl	1.09348e-07	0.808313	0.042	0.024	0.00263114
	Cdkn1a	1.1101e-07	0.772904	0.041	0.023	0.00267112
	B4galt4	1.14263e-07	-0.3536	0.133	0.169	0.0027494
	Dlg2	1.1502e-07	1.59867	0.017	0.006	0.0027676
	Ndufa2	1.16342e-07	0.189472	0.533	0.487	0.00279942
	Naglu	1.16422e-07	0.302741	0.172	0.134	0.00280134
	Fabp5	1.17276e-07	0.41003	0.136	0.104	0.00282189
	Tnfaip8l2	1.17598e-07	-0.19615	0.46	0.502	0.00282965
	A530088E08Rik	1.19504e-07	-0.70443	0.043	0.066	0.00287549
	Pdcd1	1.21434e-07	1.67495	0.014	0.004	0.00292194
	Mtfr1l	1.22483e-07	-0.337306	0.168	0.206	0.00294718
	Golm1	1.25051e-07	-0.206733	0.335	0.38	0.00300898
	Tfrc	1.26695e-07	0.904167	0.036	0.019	0.00304853
	Sec11c	1.27823e-07	-0.162456	0.399	0.448	0.00307568
	Cyfip2	1.29529e-07	0.759704	0.041	0.023	0.00311672
	Thy1	1.2974e-07	0.715152	0.047	0.028	0.00312181
	Arid1a	1.31379e-07	-0.348655	0.173	0.211	0.00316124
	Ophn1	1.31858e-07	-0.259065	0.186	0.227	0.00317277
	Hdac7	1.36776e-07	1.43018	0.02	0.008	0.0032911
	Csmd3	1.37875e-07	-0.267997	0.14	0.177	0.00331754
	Cd300lf	1.38792e-07	1.71096	0.01	0.002	0.00333962
	Klf13	1.41647e-07	-0.331181	0.166	0.203	0.00340831
	Kcnt1	1.42101e-07	1.27212	0.017	0.007	0.00341923
	Cttnbp2nl	1.42112e-07	-0.253873	0.318	0.358	0.00341951
	Kif21a	1.45543e-07	1.14236	0.03	0.015	0.00350204
	Ctsz	1.49364e-07	0.103203	0.92	0.918	0.00359398
	Rnf7	1.55438e-07	-0.189222	0.362	0.407	0.00374015
	Dhx58	1.57094e-07	0.693901	0.036	0.019	0.00377999
	Smpd5	1.60342e-07	-0.714485	0.034	0.055	0.00385814
	Apoa1bp	1.6086e-07	-0.277245	0.199	0.24	0.0038706
	Itpr1	1.61529e-07	0.942078	0.036	0.019	0.00388672
	Tspan17	1.62457e-07	1.3182	0.023	0.01	0.00390904
	2810408M09Rik	1.6321e-07	-0.62861	0.043	0.066	0.00392715
	Srpk2	1.63321e-07	0.504681	0.091	0.064	0.00392982
	Clstn3	1.66799e-07	1.15151	0.021	0.009	0.00401352
	Cox7b	1.68836e-07	0.298514	0.348	0.305	0.00406252
	Fmnl1	1.68849e-07	-0.491488	0.092	0.121	0.00406283
	C1qtnf4	1.68865e-07	0.706359	0.043	0.025	0.00406323
	Itgam	1.71951e-07	-0.245959	0.395	0.435	0.00413749
	Ccdc107	1.75258e-07	-0.303559	0.159	0.197	0.00421707
	Mertk	1.77798e-07	-0.80639	0.038	0.06	0.00427817
	Pnisr	1.78967e-07	-0.212749	0.342	0.388	0.00430631
	Sash3	1.83488e-07	-0.508583	0.08	0.109	0.00441509
	Plxnb2	1.84834e-07	-0.337031	0.22	0.258	0.00444748
	Phlda3	1.86431e-07	1.49137	0.018	0.007	0.00448591
	Gpx3	1.90371e-07	2.1197	0.01	0.002	0.0045807
	Tuba4a	1.9245e-07	0.530792	0.059	0.038	0.00463073
	Cplx1	2.08356e-07	0.805623	0.032	0.017	0.00501345
	Adrb1	2.15736e-07	-0.4708	0.067	0.094	0.00519103
	Rpl27	2.17419e-07	0.13219	0.777	0.758	0.00523154
	Pdcd4	2.32857e-07	0.497288	0.123	0.093	0.005603
	Snhg6	2.3448e-07	0.527412	0.073	0.049	0.00564206
	Cacna2d1	2.35328e-07	1.17221	0.027	0.013	0.00566246
	Mdh1	2.36334e-07	0.294586	0.324	0.28	0.00568668
	Evi5	2.43101e-07	-0.435451	0.091	0.121	0.00584951
	Il16	2.43178e-07	-0.33407	0.123	0.157	0.00585134
	Spcs3	2.4605e-07	-0.412621	0.105	0.136	0.00592046
	Mfge8	2.67403e-07	0.251885	0.157	0.122	0.00643425
	Cdc26	2.75637e-07	-0.344876	0.126	0.159	0.00663238
	Hs6st1	2.84793e-07	-0.761054	0.036	0.057	0.0068527
	Cdc42ep2	2.87015e-07	1.69736	0.013	0.004	0.00690616
	Kpna2	2.93277e-07	0.592908	0.052	0.032	0.00705682
	Tnfaip6	2.94592e-07	2.27537	0.011	0.003	0.00708848
	Josd2	2.95655e-07	0.443109	0.113	0.084	0.00711406
	Gstm5	2.96648e-07	0.253916	0.212	0.172	0.00713794
	Cdk2ap1	3.08338e-07	-0.284085	0.236	0.275	0.00741922
	Adap1	3.10626e-07	0.832664	0.041	0.024	0.00747429
	F3	3.12834e-07	0.501525	0.064	0.042	0.00752742
	Zeb2os	3.1749e-07	-0.274234	0.274	0.312	0.00763943
	Arpp19	3.21585e-07	0.262356	0.38	0.332	0.00773797
	Cspg5	3.22669e-07	0.336999	0.143	0.11	0.00776407
	Rps13	3.28563e-07	0.121399	0.783	0.778	0.00790589
	Il10rb	3.29121e-07	-0.257969	0.301	0.34	0.00791932
	Nek6	3.35279e-07	-0.44931	0.088	0.117	0.00806749
	Sulf2	3.44538e-07	0.931495	0.024	0.011	0.00829029
	Tubb5	3.50791e-07	0.196027	0.457	0.411	0.00844072
	Numa1	3.54278e-07	-0.423314	0.089	0.118	0.00852464
	Sp100	3.61573e-07	1.53386	0.012	0.004	0.00870018
	Ube2i	3.66414e-07	-0.230817	0.286	0.326	0.00881666
	Lrrc3	3.66609e-07	-0.426412	0.122	0.154	0.00882134
	Pla2g16	3.71089e-07	0.730662	0.064	0.042	0.00892914
	Slc7a8	3.84377e-07	-0.354828	0.178	0.214	0.00924889
	Acta2	3.89674e-07	0.562682	0.021	0.009	0.00937635
	Brk1	4.18805e-07	-0.153285	0.514	0.549	0.0100773
	Jph4	4.33269e-07	1.00111	0.023	0.011	0.0104253
	Tmem66	4.3449e-07	-0.15375	0.559	0.598	0.0104547
	Cerk	4.39446e-07	-0.350426	0.134	0.168	0.010574
	Ptpn1	4.51725e-07	-0.254039	0.279	0.317	0.0108694
	Ppp1r3b	4.55324e-07	-0.879732	0.019	0.035	0.010956
	Nos1ap	4.59489e-07	-0.549814	0.049	0.072	0.0110562
	Pdia4	4.59753e-07	0.269969	0.215	0.174	0.0110626
	Serp1	4.64426e-07	-0.258563	0.256	0.294	0.011175
	Tyro3	4.69506e-07	1.33806	0.02	0.009	0.0112972
	Acvr2b	4.761e-07	-0.719798	0.034	0.054	0.0114559
	Slc40a1	4.82039e-07	-0.287217	0.18	0.217	0.0115988
	Mlc1	4.84533e-07	0.589749	0.078	0.054	0.0116588
	Gpr65	4.85889e-07	0.871136	0.029	0.015	0.0116915
	Vwa1	4.86258e-07	0.84971	0.025	0.012	0.0117003
	Arhgdig	4.90435e-07	1.36888	0.022	0.01	0.0118009
	Lpcat2	4.93658e-07	0.137974	0.706	0.668	0.0118784
	Serp2	5.0059e-07	0.807708	0.044	0.026	0.0120452
	Grm5	5.12779e-07	0.73686	0.024	0.012	0.0123385
	Tnfaip1	5.20602e-07	-0.443784	0.074	0.102	0.0125267
	Lamp5	5.4883e-07	1.3091	0.022	0.01	0.0132059
	Gng3	5.51812e-07	0.805622	0.032	0.017	0.0132777
	Klc1	5.58203e-07	0.530066	0.086	0.061	0.0134315
	Abcb1a	5.58875e-07	1.22511	0.024	0.011	0.0134477
	Nkain1	5.59618e-07	1.67678	0.013	0.004	0.0134655
	Gas2l3	5.60343e-07	1.75334	0.013	0.004	0.013483
	Selm	5.61991e-07	0.610501	0.082	0.058	0.0135226
	Hs3st1	5.65581e-07	1.61716	0.013	0.004	0.013609
	Rptor	5.9502e-07	-0.70874	0.041	0.061	0.0143174
	Tap1	6.18036e-07	0.560162	0.062	0.041	0.0148712
	Neat1	6.36632e-07	0.199311	0.135	0.103	0.0153186
	Camk2b	6.46833e-07	0.703419	0.065	0.044	0.0155641
	Cdk2ap2	6.51976e-07	-0.283246	0.231	0.269	0.0156878
	Prr5l	6.53033e-07	1.43154	0.021	0.009	0.0157133
	Chd7	6.58308e-07	-0.400718	0.149	0.182	0.0158402
	Ppa1	6.60399e-07	0.737105	0.041	0.024	0.0158905
	Pik3cg	6.64494e-07	-0.381309	0.105	0.136	0.0159891
	Mtus1	6.70445e-07	-0.324308	0.196	0.232	0.0161323
	Ptpn18	6.75403e-07	-0.163242	0.501	0.539	0.0162516
	Nkap	6.93324e-07	-0.503506	0.072	0.099	0.0166828
	Grin2b	6.98565e-07	1.26436	0.02	0.009	0.0168089
	Phxr4	7.1148e-07	-0.651045	0.045	0.067	0.0171196
	Pdia6	7.179e-07	0.23305	0.428	0.386	0.0172741
	Rpp25l	7.47624e-07	-0.469679	0.083	0.111	0.0179893
	Psmc5	7.56997e-07	0.31434	0.203	0.165	0.0182149
	Tmeff1	8.11515e-07	1.38495	0.019	0.008	0.0195267
	Mfap1b	8.2815e-07	1.22794	0.024	0.011	0.0199269
	Lrch4	8.30564e-07	-0.543243	0.067	0.092	0.019985
	Camk2n2	8.3577e-07	0.753596	0.035	0.02	0.0201103
	Vmp1	8.37328e-07	0.304244	0.16	0.126	0.0201478
	Arhgap27	8.37904e-07	-0.440848	0.065	0.09	0.0201617
	Myt1l	8.43941e-07	0.942839	0.025	0.013	0.0203069
	Fgr	8.51485e-07	1.55254	0.014	0.005	0.0204884
	Zdhhc14	8.56688e-07	-0.631307	0.038	0.058	0.0206136
	Use1	8.65699e-07	0.239667	0.306	0.262	0.0208304
	Slc25a4	8.69474e-07	0.237763	0.333	0.288	0.0209213
	Nrxn1	8.69806e-07	0.522461	0.076	0.053	0.0209293
	Mx1	8.80894e-07	1.71096	0.012	0.004	0.0211961
	Rplp0	9.01157e-07	0.13577	0.827	0.829	0.0216836
	Grin2c	9.33877e-07	0.836339	0.032	0.017	0.0224709
	Baiap2	9.39362e-07	0.46339	0.058	0.038	0.0226029
	Cd82	9.46043e-07	-0.290683	0.209	0.246	0.0227637
	Celf3	9.53734e-07	1.1968	0.018	0.007	0.0229487
	Dnm1l	9.56013e-07	0.540693	0.079	0.055	0.0230036
	Lfng	9.76551e-07	-0.440493	0.096	0.125	0.0234978
	B230219D22Rik	1.00174e-06	-0.23861	0.221	0.258	0.0241039
	Pou2f2	1.00253e-06	-0.306012	0.209	0.244	0.0241229
	Snrpb	1.00389e-06	-0.176248	0.331	0.372	0.0241557
	Mpc1	1.00915e-06	-0.169884	0.498	0.534	0.0242823
	Ntm	1.01733e-06	0.86175	0.049	0.031	0.0244791
	Ildr2	1.01881e-06	1.29868	0.025	0.013	0.0245146
	Twf2	1.02068e-06	-0.25619	0.24	0.278	0.0245596
	Snhg3	1.02645e-06	0.413646	0.126	0.096	0.0246985
	Cd302	1.03122e-06	-0.199803	0.279	0.322	0.0248132
	Pcbp4	1.03167e-06	0.640864	0.036	0.02	0.024824
	Kalrn	1.03176e-06	0.892061	0.034	0.019	0.0248263
	Necab3	1.04662e-06	1.38616	0.014	0.005	0.0251837
	Ndufa5	1.0528e-06	0.310038	0.264	0.225	0.0253325
	Peli2	1.05461e-06	-0.704923	0.032	0.051	0.025376
	Esam	1.07454e-06	1.03833	0.024	0.012	0.0258555
	Dlg4	1.0852e-06	0.799235	0.046	0.028	0.0261121
	Tmem181c-ps	1.08678e-06	1.17046	0.023	0.011	0.02615
	Lair1	1.09595e-06	-0.163144	0.573	0.603	0.0263708
	Syne1	1.10559e-06	0.680992	0.051	0.033	0.0266026
	Cpeb1	1.11718e-06	1.16033	0.021	0.009	0.0268817
	Tmem100	1.12199e-06	-0.225217	0.218	0.257	0.0269973
	Arhgef4	1.12412e-06	1.00624	0.03	0.016	0.0270486
	2810468N07Rik	1.12489e-06	1.52919	0.02	0.009	0.0270671
	Gbp7	1.12572e-06	-0.417079	0.081	0.108	0.027087
	Slc7a5	1.15998e-06	0.718594	0.066	0.046	0.0279114
	Clic4	1.16527e-06	1.06455	0.033	0.018	0.0280388
	Cct3	1.17074e-06	0.368622	0.134	0.103	0.0281704
	H2-M3	1.18976e-06	0.370803	0.124	0.095	0.028628
	Ablim2	1.19072e-06	1.24132	0.018	0.008	0.0286512
	Lphn1	1.19321e-06	0.567632	0.052	0.033	0.0287109
	Ppp2r3d	1.19675e-06	-0.486343	0.05	0.072	0.0287962
	Sema4d	1.20365e-06	-0.420324	0.133	0.164	0.0289623
	Lhfpl4	1.2306e-06	2.09144	0.01	0.003	0.0296106
	Id1	1.23393e-06	0.564826	0.051	0.032	0.0296909
	Aatk	1.2369e-06	0.746304	0.035	0.02	0.0297623
	Orai1	1.23818e-06	-0.197832	0.317	0.361	0.0297931
	Cpd	1.24406e-06	0.390729	0.064	0.043	0.0299346
	Ctsf	1.24421e-06	0.251965	0.324	0.28	0.0299383
	Tm2d2	1.27814e-06	-0.259587	0.264	0.3	0.0307546
	Tmem132a	1.29439e-06	0.875177	0.028	0.015	0.0311455
	St8sia6	1.30594e-06	-1.668	0.005	0.014	0.0314236
	Col9a3	1.3262e-06	1.67419	0.013	0.004	0.0319111
	Nckap1l	1.33436e-06	-0.32226	0.181	0.215	0.0321073
	Hnrnpm	1.3481e-06	0.320999	0.188	0.152	0.0324381
	Clec2l	1.34974e-06	1.89781	0.012	0.004	0.0324776
	2610035D17Rik	1.37601e-06	-0.961539	0.014	0.027	0.0331095
	Thbd	1.38934e-06	1.48191	0.012	0.004	0.0334304
	D15Ertd621e	1.40624e-06	-0.339477	0.132	0.164	0.0338369
	Akap2	1.42444e-06	1.46803	0.015	0.006	0.0342749
	Phf1	1.44901e-06	-0.499804	0.051	0.074	0.034866
	Isg20	1.46177e-06	0.547173	0.024	0.011	0.0351732
	Itpka	1.46872e-06	1.22377	0.019	0.009	0.0353404
	Ctla2b	1.47949e-06	0.556599	0.058	0.038	0.0355995
	Nedd4	1.51799e-06	0.971812	0.034	0.02	0.0365258
	Mgat2	1.62778e-06	-0.230589	0.192	0.228	0.0391676
	Ier5	1.63555e-06	-0.25652	0.437	0.47	0.0393547
	Uqcrq	1.6608e-06	0.245269	0.443	0.408	0.0399622
	Serinc3	1.66138e-06	-0.120382	0.882	0.907	0.0399761
	Tex261	1.67283e-06	-0.29729	0.206	0.241	0.0402517
	Zbtb4	1.69026e-06	-0.52735	0.064	0.088	0.0406709
	Numb	1.71043e-06	-0.332144	0.112	0.143	0.0411565
	Ankrd11	1.71079e-06	-0.34547	0.173	0.205	0.0411649
	Gfra2	1.7438e-06	1.46481	0.012	0.004	0.0419593
	Mib2	1.76829e-06	-0.391321	0.06	0.084	0.0425487
	Cyb561	1.78884e-06	2.46356	0.01	0.003	0.043043
	Tmem191c	1.80114e-06	0.776486	0.041	0.025	0.043339
	Gap43	1.84322e-06	0.884487	0.032	0.017	0.0443516
	Rasgrp1	1.85055e-06	1.03523	0.022	0.01	0.0445279
	Hfe	1.8509e-06	-0.29627	0.172	0.206	0.0445365
	Ngfrap1	1.86343e-06	0.601643	0.07	0.048	0.0448378
	Nap1l1	1.88688e-06	0.368262	0.139	0.109	0.0454021
	Neurod2	1.92656e-06	1.78442	0.013	0.005	0.0463569
	Slc4a10	1.95783e-06	1.25692	0.02	0.009	0.0471094
	Pald1	1.96125e-06	-0.370724	0.132	0.163	0.0471917
	Rps15a-ps4	2.00655e-06	0.955167	0.022	0.01	0.0482815
	Cacng2	2.05796e-06	1.62444	0.01	0.003	0.0495185
	Bank1	2.06398e-06	-0.583733	0.042	0.062	0.0496634
	Cebpb	2.07229e-06	-0.262395	0.376	0.416	0.0498634
	Edil3	2.09075e-06	1.267	0.014	0.006	0.0503076
	Lpar6	2.13535e-06	-0.224625	0.329	0.367	0.0513809
	Nell2	2.14407e-06	1.40456	0.018	0.008	0.0515906
	Etv5	2.15915e-06	-0.315079	0.095	0.124	0.0519535
	Tgm2	2.16632e-06	-0.568082	0.053	0.075	0.0521259
	Slc2a1	2.17717e-06	0.440834	0.081	0.058	0.052387
	Ccdc97	2.19246e-06	-0.671869	0.037	0.056	0.052755
	Ryr2	2.20851e-06	0.982983	0.019	0.009	0.0531412
	Zcchc18	2.21003e-06	0.803555	0.037	0.022	0.0531778
	Sirt7	2.2366e-06	-0.321574	0.13	0.161	0.053817
	Ahnak	2.27074e-06	1.19935	0.019	0.009	0.0546386
	Atp5a1	2.27949e-06	0.220064	0.327	0.284	0.0548491
	Lrmp	2.28827e-06	-0.584547	0.055	0.077	0.0550604
	Hpca	2.30988e-06	0.997657	0.023	0.011	0.0555803
	Fxyd7	2.31327e-06	0.807178	0.024	0.012	0.0556619
	Pkig	2.35479e-06	-0.201619	0.323	0.361	0.0566609
	Mesdc1	2.37184e-06	-0.65356	0.037	0.056	0.0570712
	Foxn3	2.41264e-06	-0.332426	0.172	0.205	0.0580529
	Mkl2	2.43855e-06	0.812036	0.047	0.03	0.0586764
	Nsg1	2.43936e-06	0.768655	0.034	0.02	0.0586959
	Map1b	2.45999e-06	0.706559	0.045	0.028	0.0591922
	Fkbp2	2.47309e-06	-0.165028	0.427	0.465	0.0595075
	Dtx4	2.49094e-06	-0.488907	0.11	0.137	0.059937
	Hmgb3	2.55525e-06	1.3513	0.016	0.007	0.0614844
	Gpr162	2.62034e-06	0.587128	0.051	0.033	0.0630506
	Tpcn1	2.63796e-06	-0.690082	0.045	0.066	0.0634745
	Abhd12	2.63843e-06	-0.159762	0.614	0.65	0.063486
	Npy	2.6726e-06	1.16207	0.016	0.007	0.064308
	Rgl2	2.69019e-06	-0.30703	0.184	0.218	0.0647314
	3110035E14Rik	2.70533e-06	1.19045	0.019	0.008	0.0650956
	Omg	2.71373e-06	1.0794	0.031	0.017	0.0652978
	Ssr1	2.73655e-06	-0.248515	0.201	0.235	0.0658468
	Cxcl12	2.74733e-06	0.243541	0.042	0.026	0.0661062
	Psmc3	2.76203e-06	0.285292	0.26	0.221	0.0664599
	Osbpl1a	2.82052e-06	0.567875	0.073	0.052	0.0678674
	Smad3	2.87493e-06	-0.683283	0.041	0.06	0.0691767
	Syk	2.87957e-06	-0.538563	0.055	0.077	0.0692883
	Cd200	2.88825e-06	1.1303	0.022	0.011	0.069497
	Rassf5	2.89616e-06	-0.319897	0.099	0.128	0.0696873
	Tuba1c	2.91045e-06	0.712087	0.026	0.014	0.0700313
	Pitpnm2	2.91469e-06	1.32643	0.016	0.007	0.0701332
	Rnf13	2.93801e-06	-0.17057	0.43	0.471	0.0706944
	Eef1g	2.95822e-06	0.209696	0.471	0.431	0.0711808
	Mylip	2.96488e-06	-0.317359	0.21	0.243	0.071341
	Mapk8ip1	3.02409e-06	0.903684	0.034	0.02	0.0727656
	Gnao1	3.08088e-06	0.559567	0.068	0.047	0.0741321
	Stambpl1	3.18663e-06	-0.508722	0.04	0.06	0.0766767
	Srrm1	3.18826e-06	-0.23961	0.258	0.293	0.0767158
	Clint1	3.20432e-06	0.274316	0.131	0.102	0.0771024
	Vps37b	3.22792e-06	-0.345224	0.088	0.115	0.0776703
	Fam122a	3.22958e-06	-0.340439	0.088	0.115	0.0777102
	Atf1	3.33895e-06	-0.526129	0.058	0.08	0.0803418
	Rtn2	3.34638e-06	1.27689	0.016	0.007	0.0805205
	Tmbim6	3.38614e-06	-0.104113	0.747	0.776	0.0814773
	Kcnc1	3.46805e-06	1.33292	0.014	0.006	0.0834483
	Adh5	3.47584e-06	0.39254	0.142	0.113	0.0836356
	Mpped1	3.48571e-06	1.08756	0.02	0.01	0.0838731
	Adprh	3.51607e-06	-0.265389	0.189	0.224	0.0846036
	Tuba1a	3.63383e-06	0.277157	0.358	0.323	0.0874372
	St13	3.63585e-06	0.278387	0.206	0.17	0.0874858
	Syngr2	3.63949e-06	-0.166079	0.446	0.484	0.0875734
	Ddhd1	3.65229e-06	0.892035	0.041	0.025	0.0878813
	Ubtd1	3.65908e-06	-0.487234	0.073	0.098	0.0880448
	Fkbp5	3.6962e-06	-0.605265	0.053	0.075	0.088938
	H3f3a	3.75429e-06	-0.160838	0.538	0.569	0.0903358
	Maf1	3.75903e-06	-0.230201	0.165	0.199	0.0904499
	BC017643	3.77681e-06	-0.336094	0.141	0.172	0.0908775
	Ccdc88b	3.77932e-06	-0.430931	0.07	0.095	0.0909381
	Nmt1	3.82991e-06	0.339448	0.17	0.137	0.0921553
	Eef2	3.83834e-06	-0.127227	0.627	0.666	0.0923582
	Ostf1	3.85274e-06	-0.181759	0.36	0.396	0.0927046
	6330416G13Rik	3.87262e-06	-0.621757	0.038	0.057	0.0931829
	Aldh2	3.95768e-06	0.364503	0.109	0.083	0.0952296
	Srsf7	4.00261e-06	-0.203372	0.307	0.345	0.0963108
	Cyr61	4.02734e-06	0.88328	0.012	0.004	0.0969058
	Txndc5	4.03069e-06	-0.514191	0.061	0.084	0.0969865
	Kcna6	4.03125e-06	1.23525	0.018	0.008	0.0969999
	Tbr1	4.0387e-06	1.47094	0.015	0.006	0.0971792
	Iqsec1	4.08102e-06	0.883381	0.034	0.02	0.0981975
	Erf	4.08196e-06	-0.354398	0.1	0.128	0.09822
	Syt11	4.1211e-06	0.418713	0.13	0.103	0.099162
	Camk4	4.12992e-06	1.03298	0.022	0.011	0.0993742
	Csrp2	4.13411e-06	1.32118	0.015	0.006	0.099475
	Adam15	4.31283e-06	-0.292562	0.207	0.239	0.103775
	Ctbp2	4.32627e-06	-0.288378	0.115	0.145	0.104099
	Ube2e2	4.35509e-06	0.829019	0.025	0.013	0.104792
	Cacna1a	4.35729e-06	0.817928	0.033	0.019	0.104845
	Vps72	4.35901e-06	-0.349345	0.091	0.118	0.104886
	Ppp6r3	4.40311e-06	-0.645335	0.034	0.052	0.105948
	Abhd15	4.4266e-06	-0.467526	0.063	0.086	0.106513
	Zfp703	4.47361e-06	-0.473133	0.055	0.077	0.107644
	Ttc5	4.51798e-06	-0.417549	0.076	0.101	0.108712
	Gprasp1	4.68088e-06	0.799197	0.049	0.032	0.112631
	Capg	4.6891e-06	0.424177	0.081	0.058	0.112829
	Gbp2	4.70798e-06	1.01284	0.02	0.009	0.113283
	Orai2	4.72039e-06	-0.615554	0.04	0.059	0.113582
	Slc48a1	4.83518e-06	0.50253	0.132	0.105	0.116344
	Olig1	4.84704e-06	0.878718	0.039	0.024	0.11663
	Ttyh1	4.8502e-06	0.401852	0.114	0.088	0.116705
	Cpq	4.86743e-06	0.494885	0.047	0.03	0.11712
	Pura	4.98899e-06	-0.408974	0.109	0.135	0.120045
	Tmcc3	4.99175e-06	-0.450857	0.106	0.132	0.120111
	Ablim1	5.02671e-06	0.638796	0.04	0.025	0.120953
	Plin2	5.03983e-06	0.424361	0.064	0.044	0.121268
	Tmem88b	5.11619e-06	1.45614	0.014	0.006	0.123106
	Fxyd6	5.12412e-06	0.809806	0.02	0.01	0.123296
	Caskin1	5.12448e-06	1.27559	0.02	0.01	0.123305
	Cdk5r1	5.1402e-06	-0.323597	0.131	0.161	0.123684
	Klf3	5.26232e-06	-0.296314	0.141	0.173	0.126622
	Slc25a3	5.29479e-06	0.197284	0.433	0.393	0.127403
	Chd9	5.33557e-06	-0.351302	0.122	0.151	0.128385
	2310047M10Rik	5.37492e-06	-0.502021	0.074	0.098	0.129331
	Rbfox2	5.38594e-06	0.892477	0.028	0.015	0.129597
	Ncdn	5.39832e-06	0.669322	0.064	0.045	0.129894
	1110038B12Rik	5.46982e-06	0.451594	0.054	0.035	0.131615
	Efhd2	5.47751e-06	-0.171838	0.462	0.498	0.1318
	Trp53inp2	5.48896e-06	0.909899	0.027	0.014	0.132075
	Pten	5.50103e-06	-0.303228	0.179	0.211	0.132366
	AW112010	5.56307e-06	0.369233	0.132	0.103	0.133859
	9330133O14Rik	5.58722e-06	-0.63183	0.044	0.063	0.13444
	Tspan31	5.5915e-06	-0.286423	0.189	0.222	0.134543
	Rin3	5.62715e-06	-0.636874	0.029	0.046	0.135401
	Havcr2	5.92e-06	-0.262851	0.192	0.226	0.142447
	Dock3	5.92535e-06	1.26344	0.019	0.009	0.142576
	Ik	5.97916e-06	0.318055	0.14	0.111	0.143871
	Lin7b	6.00778e-06	1.32965	0.02	0.009	0.144559
	Vps53	6.03832e-06	0.77803	0.027	0.015	0.145294
	Nr3c1	6.04741e-06	-0.280592	0.19	0.223	0.145513
	Eef2k	6.11648e-06	-0.394189	0.139	0.168	0.147175
	Ifngr1	6.14272e-06	-0.128363	0.717	0.752	0.147806
	Ociad1	6.21217e-06	-0.184222	0.307	0.345	0.149477
	Arap3	6.25908e-06	-0.479407	0.06	0.083	0.150606
	Zfp62	6.26589e-06	-0.554989	0.046	0.065	0.15077
	Pde1a	6.44809e-06	0.932037	0.022	0.011	0.155154
	Net1	6.4795e-06	1.76933	0.01	0.003	0.15591
	Aifm3	6.50301e-06	0.952834	0.025	0.013	0.156476
	Map2k1	6.58184e-06	-0.308677	0.158	0.188	0.158372
	Chmp6	6.67721e-06	-0.418194	0.093	0.119	0.160667
	Atp5j	6.7458e-06	0.165609	0.513	0.475	0.162317
	Pgm2l1	6.75387e-06	0.734191	0.043	0.027	0.162512
	Rab3c	6.7928e-06	1.43404	0.015	0.007	0.163448
	Agpat4	6.93248e-06	0.684742	0.03	0.017	0.166809
	Peli1	6.93685e-06	-0.286822	0.166	0.198	0.166914
	Rbm3	7.0362e-06	-0.172148	0.322	0.359	0.169305
	Cnot8	7.12996e-06	-0.342456	0.111	0.138	0.171561
	Usp21	7.20474e-06	-0.542367	0.059	0.081	0.17336
	Ctsc	7.24969e-06	0.179654	0.478	0.437	0.174442
	Hexa	7.25058e-06	0.113232	0.757	0.738	0.174463
	2900011O08Rik	7.46106e-06	1.08282	0.019	0.009	0.179528
	Pithd1	7.47041e-06	-0.420134	0.063	0.086	0.179753
	Celf5	7.49946e-06	0.981611	0.024	0.013	0.180452
	Golga7b	7.53722e-06	0.945246	0.022	0.011	0.181361
	Dnajc27	7.60541e-06	1.36623	0.016	0.007	0.183001
	Pclo	7.63305e-06	1.21858	0.02	0.01	0.183667
	Cdc42se2	7.64127e-06	-0.455918	0.079	0.104	0.183864
	Tnf	7.70205e-06	0.909216	0.019	0.009	0.185327
	Serpine2	7.70591e-06	0.140971	0.57	0.531	0.18542
	Cnn3	7.7165e-06	0.494221	0.041	0.026	0.185674
	Sytl2	7.81796e-06	1.57458	0.011	0.004	0.188116
	Pex14	7.84041e-06	-0.434635	0.073	0.096	0.188656
	Stk32c	7.871e-06	1.27027	0.019	0.009	0.189392
	Apoc2	7.87536e-06	1.79548	0.011	0.004	0.189497
	Stxbp1	7.96413e-06	0.551869	0.062	0.043	0.191633
	Tgfbr2	8.08711e-06	-0.292053	0.233	0.264	0.194592
	Ttr	8.09564e-06	1.3569	0.209	0.2	0.194797
	Ier5l	8.10686e-06	1.81659	0.01	0.003	0.195067
	Cbl	8.11457e-06	-0.469793	0.072	0.095	0.195253
	Syt7	8.21794e-06	0.642645	0.032	0.019	0.19774
	Scarb2	8.38676e-06	0.300506	0.146	0.116	0.201802
	Rbfox3	8.39688e-06	0.774433	0.036	0.021	0.202046
	Glrb	8.45995e-06	0.949832	0.024	0.012	0.203563
	Cd22	8.53741e-06	0.817517	0.016	0.007	0.205427
	Slc25a45	8.54097e-06	-0.245994	0.15	0.182	0.205513
	Marcksl1	8.7034e-06	0.489338	0.105	0.081	0.209421
	Txndc15	8.79041e-06	-0.221637	0.226	0.26	0.211515
	Klhl2	8.91253e-06	0.810372	0.035	0.021	0.214453
	Fundc2	8.96053e-06	0.339153	0.116	0.089	0.215608
	Fam89b	9.24654e-06	-0.27015	0.166	0.197	0.22249
	Chtop	9.25104e-06	-0.414431	0.085	0.11	0.222598
	Atxn10	9.32888e-06	0.26248	0.176	0.143	0.224472
	Hsp90ab1	9.33665e-06	0.128031	0.615	0.584	0.224658
	Trib1	9.36274e-06	-0.563684	0.046	0.065	0.225286
	Gm13826	9.37076e-06	0.209121	0.299	0.259	0.225479
	Gabarapl2	9.43408e-06	-0.177529	0.37	0.405	0.227003
	Ppap2b	9.47362e-06	0.174986	0.154	0.124	0.227954
	Arl5c	9.52705e-06	0.548775	0.037	0.023	0.22924
	Tk2	9.53758e-06	-0.3072	0.086	0.111	0.229493
	Mtch1	9.57113e-06	-0.23892	0.263	0.299	0.230301
	Morf4l1	9.58245e-06	0.190099	0.509	0.476	0.230573
	Fbxw4	9.59528e-06	-0.36998	0.135	0.163	0.230882
	Rpl12	9.60643e-06	0.140715	0.612	0.581	0.23115
	Lifr	9.63641e-06	-0.559311	0.048	0.068	0.231871
	Syn2	9.65071e-06	0.797522	0.032	0.019	0.232215
	Herc2	9.65157e-06	-0.232294	0.217	0.25	0.232236
	Gng2	9.65712e-06	-0.270234	0.152	0.182	0.23237
	Lims1	9.73158e-06	-0.236139	0.255	0.29	0.234161
	Bzrap1	9.73196e-06	0.845228	0.026	0.015	0.23417
	Ptk2	9.77005e-06	1.14671	0.021	0.01	0.235087
	Vamp3	9.82945e-06	-0.311272	0.13	0.159	0.236516
	Inf2	1.00849e-05	0.955008	0.022	0.011	0.242663
	BC004004	1.05902e-05	-0.340055	0.139	0.168	0.254822
	1500011B03Rik	1.07201e-05	0.624771	0.051	0.034	0.257947
	Arhgap23	1.11004e-05	1.2199	0.016	0.007	0.267097
	Cacnb3	1.12253e-05	0.880062	0.024	0.013	0.270103
	Hepacam	1.13902e-05	0.592311	0.051	0.034	0.274071
	Fez2	1.15416e-05	-0.231875	0.252	0.285	0.277715
	Mcf2l	1.16672e-05	1.00745	0.022	0.012	0.280737
	Syngr3	1.16771e-05	1.14533	0.015	0.006	0.280973
	Atp1a3	1.18015e-05	0.774216	0.025	0.014	0.283968
	Adam22	1.18299e-05	1.03618	0.015	0.007	0.284652
	Abcc3	1.1879e-05	-0.49036	0.085	0.109	0.285832
	Hsph1	1.19074e-05	0.747725	0.037	0.023	0.286516
	Cacnb4	1.19197e-05	0.677813	0.035	0.021	0.286811
	Slc6a17	1.19564e-05	1.17407	0.019	0.009	0.287696
	Ube2e3	1.20778e-05	-0.290857	0.154	0.185	0.290615
	Gjc3	1.20867e-05	1.33036	0.011	0.004	0.29083
	Sh3bgrl	1.21067e-05	0.637261	0.045	0.029	0.29131
	Fbxl16	1.21884e-05	0.823412	0.028	0.016	0.293277
	Stxbp6	1.22741e-05	1.39403	0.013	0.005	0.295338
	Arhgdia	1.24364e-05	-0.151092	0.405	0.439	0.299244
	Plscr3	1.24411e-05	-0.422401	0.066	0.088	0.299359
	Ccdc124	1.25147e-05	-0.242764	0.118	0.146	0.301128
	Vcam1	1.2556e-05	0.530644	0.03	0.017	0.302122
	Asah1	1.26865e-05	0.135046	0.561	0.519	0.305263
	Cadm3	1.2918e-05	0.881248	0.019	0.009	0.310834
	B3galnt1	1.30425e-05	-0.352282	0.092	0.118	0.313828
	Fam134b	1.30552e-05	-0.268345	0.227	0.258	0.314134
	Ptp4a2	1.30626e-05	-0.169718	0.362	0.395	0.314313
	Slc25a37	1.33822e-05	-0.56707	0.038	0.056	0.322003
	Taldo1	1.34335e-05	0.213493	0.338	0.296	0.323237
	Nov	1.3503e-05	1.37607	0.012	0.005	0.324908
	Csad	1.36728e-05	-0.381196	0.11	0.136	0.328996
	Fam32a	1.38948e-05	-0.279023	0.183	0.214	0.334337
	Parp9	1.39147e-05	0.54257	0.049	0.033	0.334816
	Zdhhc20	1.41265e-05	-0.289937	0.179	0.211	0.339911
	Sipa1	1.41468e-05	-0.242675	0.292	0.324	0.3404
	Tor4a	1.43277e-05	-0.653949	0.043	0.061	0.344752
	Serpinh1	1.43708e-05	1.10442	0.022	0.011	0.345791
	Dlgap3	1.45688e-05	0.884035	0.017	0.008	0.350554
	Pnp	1.45699e-05	-0.217542	0.262	0.296	0.35058
	Nkain4	1.4637e-05	0.548874	0.06	0.042	0.352196
	Palm	1.47903e-05	0.800257	0.036	0.023	0.355884
	Nup88	1.48884e-05	-0.383929	0.076	0.099	0.358245
	Pddc1	1.5278e-05	-0.414763	0.098	0.123	0.36762
	Lpin1	1.54356e-05	-0.481613	0.045	0.064	0.371412
	Fam219b	1.57821e-05	-0.623202	0.042	0.061	0.379749
	Plekhb1	1.59716e-05	0.53267	0.048	0.032	0.384309
	Arf6	1.5994e-05	-0.27327	0.16	0.189	0.384849
	P2ry6	1.60023e-05	-0.182949	0.298	0.333	0.385047
	Gm11696	1.60311e-05	-1.2668	0.007	0.016	0.38574
	Tagln3	1.60607e-05	0.446327	0.081	0.06	0.386454
	Chsy1	1.60609e-05	-0.61563	0.049	0.068	0.386457
	Lasp1	1.62241e-05	-0.327835	0.116	0.143	0.390384
	Maoa	1.64327e-05	1.14124	0.019	0.009	0.395403
	Nfe2l2	1.65423e-05	0.275021	0.29	0.254	0.398042
	Ddx26b	1.66948e-05	-0.27752	0.106	0.133	0.40171
	Gabrb2	1.67638e-05	0.90028	0.023	0.012	0.40337
	Dynll2	1.67816e-05	0.33382	0.194	0.163	0.403798
	Nrm	1.67862e-05	-0.336804	0.1	0.125	0.403909
	Arl4a	1.67906e-05	0.607661	0.05	0.033	0.404016
	Tmed5	1.68283e-05	-0.193504	0.31	0.344	0.404923
	Cntn2	1.69215e-05	1.39176	0.012	0.004	0.407165
	Atp5c1	1.70977e-05	0.196226	0.343	0.304	0.411406
	Trank1	1.77861e-05	0.710739	0.024	0.013	0.427969
	Cadps	1.79456e-05	1.16696	0.016	0.007	0.431806
	Arhgap22	1.8111e-05	-0.417359	0.081	0.104	0.435786
	Med12l	1.82931e-05	-0.633133	0.028	0.043	0.440167
	Metap2	1.83461e-05	0.284124	0.259	0.223	0.441444
	Rasl11b	1.84265e-05	1.31654	0.012	0.005	0.443377
	Ensa	1.86543e-05	0.519969	0.085	0.064	0.448861
	Adk	1.87977e-05	0.482732	0.053	0.036	0.45231
	E330033B04Rik	1.90184e-05	-0.489768	0.046	0.065	0.45762
	Vamp8	1.95878e-05	-0.137699	0.516	0.547	0.471322
	Il6st	2.00984e-05	-0.421204	0.054	0.074	0.483609
	Ppp4c	2.01748e-05	-0.355825	0.161	0.189	0.485445
	Cadm2	2.02131e-05	0.62431	0.062	0.044	0.486368
	Bsn	2.02824e-05	0.718697	0.037	0.023	0.488035
	Svop	2.07287e-05	1.40703	0.013	0.005	0.498775
	Nudt16	2.0737e-05	-0.442107	0.057	0.077	0.498974
	Slc30a3	2.12974e-05	1.02755	0.022	0.011	0.512458
	Igdcc4	2.14031e-05	1.15971	0.017	0.008	0.515001
	Ets1	2.14264e-05	-0.461871	0.07	0.092	0.515563
	Tpm4	2.14513e-05	0.341081	0.084	0.062	0.516161
	Rell2	2.14856e-05	0.9383	0.021	0.011	0.516985
	Pdlim7	2.16517e-05	1.28286	0.02	0.01	0.520983
	Eftud2	2.22449e-05	0.596272	0.039	0.024	0.535256
	Cntn1	2.22932e-05	0.966032	0.031	0.018	0.53642
	Cd48	2.23269e-05	0.218303	0.283	0.244	0.537231
	BC005561	2.23728e-05	-0.288362	0.127	0.155	0.538334
	Fam46a	2.26018e-05	-0.360411	0.172	0.2	0.543844
	Scn2b	2.26926e-05	1.10211	0.016	0.007	0.54603
	Fam21	2.2984e-05	0.358523	0.089	0.067	0.553041
	Rrp1	2.30655e-05	0.29029	0.187	0.156	0.555002
	Atp2b2	2.31765e-05	0.550845	0.037	0.023	0.557672
	Snhg8	2.32996e-05	0.296114	0.139	0.113	0.560634
	Slc16a1	2.35889e-05	0.609052	0.032	0.019	0.567596
	Wbp11	2.36941e-05	0.331874	0.109	0.085	0.570127
	Lrch1	2.37161e-05	-0.568777	0.042	0.059	0.570657
	Rsbn1	2.3918e-05	-0.396383	0.093	0.118	0.575515
	Gda	2.39235e-05	0.76766	0.023	0.012	0.575646
	Ostc	2.40591e-05	-0.210916	0.255	0.288	0.578909
	Fam195b	2.40935e-05	-0.25579	0.219	0.25	0.579738
	Abcc5	2.43098e-05	0.483266	0.081	0.06	0.584944
	Edem1	2.44443e-05	-0.289857	0.195	0.225	0.588178
	Epb4.1l2	2.46495e-05	-0.161152	0.435	0.47	0.593117
	Ifi35	2.55696e-05	0.31636	0.136	0.109	0.615257
	Npm1	2.57706e-05	0.189762	0.426	0.391	0.620092
	Dennd6a	2.59654e-05	-0.342011	0.067	0.088	0.62478
	Map1lc3a	2.63555e-05	-0.183721	0.28	0.314	0.634167
	Fam117b	2.64834e-05	-0.369216	0.068	0.09	0.637244
	Rpl7	2.66627e-05	0.106174	0.755	0.746	0.641558
	Sft2d2	2.70074e-05	-0.271823	0.103	0.129	0.649853
	Kcnd2	2.76038e-05	1.41357	0.011	0.004	0.664204
	Crmp1	2.76344e-05	1.32949	0.011	0.004	0.66494
	Trmt2a	2.83074e-05	-0.343236	0.077	0.1	0.681133
	Ccdc12	2.89133e-05	-0.189486	0.369	0.403	0.695713
	Nfkb1	2.8929e-05	-0.383007	0.111	0.136	0.696089
	Srrm2	2.90012e-05	-0.107864	0.513	0.548	0.697826
	Serinc1	2.90417e-05	0.168299	0.347	0.307	0.698802
	Rhoh	2.93796e-05	-0.234663	0.203	0.233	0.706932
	Sdhd	2.94668e-05	-0.244998	0.153	0.183	0.709029
	Lsm8	2.95171e-05	-0.306875	0.102	0.127	0.71024
	Nceh1	2.95466e-05	0.696223	0.035	0.022	0.710951
	Ptrf	2.95938e-05	1.14634	0.018	0.009	0.712087
	Bcl10	2.97186e-05	-0.286621	0.149	0.177	0.71509
	Rhog	2.98888e-05	-0.23155	0.243	0.273	0.719183
	Snph	3.0059e-05	1.10754	0.023	0.013	0.723279
	Rbm7	3.01534e-05	-0.322595	0.16	0.187	0.725552
	Rtkn	3.02702e-05	1.13035	0.012	0.005	0.72836
	Wnk2	3.16204e-05	1.24695	0.016	0.007	0.76085
	9530068E07Rik	3.17602e-05	-0.261879	0.157	0.186	0.764214
	Rab24	3.213e-05	-0.196901	0.208	0.241	0.773111
	Tbc1d2b	3.21974e-05	-0.870285	0.013	0.024	0.774735
	Tmem158	3.22487e-05	1.0035	0.021	0.011	0.775968
	Heatr5a	3.26424e-05	-0.574164	0.043	0.06	0.785443
	Ttc28	3.30075e-05	-0.419827	0.109	0.133	0.794225
	Wdr20	3.32971e-05	-0.625353	0.03	0.046	0.801195
	Chst2	3.32974e-05	0.223632	0.084	0.063	0.801201
	Dync1h1	3.3427e-05	0.355673	0.123	0.098	0.804321
	Fcrl1	3.39316e-05	-0.500107	0.061	0.081	0.816462
	Atxn7l3b	3.40102e-05	-0.157039	0.301	0.337	0.818352
	Sv2b	3.44789e-05	1.28111	0.018	0.009	0.829632
	Toporsos	3.47047e-05	0.384626	0.119	0.094	0.835065
	Dbi	3.48335e-05	0.226846	0.403	0.371	0.838163
	Sema7a	3.50047e-05	1.18441	0.017	0.008	0.842284
	Cdk1	3.50092e-05	1.03268	0.015	0.007	0.842391
	Ap2b1	3.50417e-05	0.318238	0.111	0.087	0.843175
	Eml5	3.53838e-05	1.25841	0.013	0.006	0.851404
	Wls	3.57106e-05	0.402029	0.111	0.087	0.85927
	Pex2	3.6073e-05	-0.217433	0.163	0.192	0.867988
	Pld1	3.61166e-05	-0.428392	0.047	0.065	0.869037
	Gorasp2	3.65136e-05	-0.510397	0.067	0.088	0.878589
	Hint1	3.66013e-05	0.155819	0.466	0.426	0.880702
	Igf1	3.66079e-05	1.06499	0.018	0.009	0.88086
	Ggt7	3.67048e-05	0.866951	0.021	0.011	0.883191
	Kmt2c	3.67928e-05	-0.352503	0.09	0.114	0.885308
	Atp10a	3.70357e-05	1.29472	0.01	0.003	0.891153
	Eif5a	3.7618e-05	-0.143218	0.431	0.467	0.905164
	Cmtm8	3.82927e-05	-0.380784	0.076	0.098	0.921398
	Khk	3.84046e-05	-0.229256	0.179	0.209	0.924092
	Nr1h2	3.84646e-05	-0.360338	0.094	0.118	0.925535
	Klf7	3.84781e-05	-0.548664	0.046	0.063	0.92586
	Cadm4	3.98584e-05	0.658286	0.036	0.023	0.959073
	Fzd3	4.01849e-05	1.00573	0.016	0.008	0.966929
	Soga3	4.02209e-05	0.711614	0.026	0.015	0.967794
	Rtn1	4.05131e-05	0.277332	0.234	0.203	0.974827
	Cyp27a1	4.12092e-05	-0.588682	0.044	0.061	0.991576
	Tmem63b	4.13582e-05	0.659164	0.044	0.03	0.995161
	H2-DMb1	4.15574e-05	-0.195506	0.264	0.297	0.999955
	Mpp2	0.000104312	1.97982	0.01	0.004	1
	Slc2a6	0.000341706	1.88301	0.01	0.004	1
	Xdh	5.58883e-05	1.69947	0.01	0.003	1
	Tmem145	6.17962e-05	1.6903	0.01	0.004	1
	Pkia	4.45325e-05	1.60291	0.012	0.005	1
	Srrm3	0.000782931	1.53276	0.011	0.006	1
	Chl1	0.000122987	1.51206	0.011	0.004	1
	Cacng3	0.000159828	1.48916	0.01	0.004	1
	Efhd1	4.38952e-05	1.48428	0.011	0.005	1
	Fas	5.34812e-05	1.46359	0.01	0.004	1
	Nes	0.000204608	1.45257	0.011	0.005	1
	Ctnna2	0.00141746	1.44825	0.01	0.005	1
	Rgs17	0.000107985	1.43944	0.01	0.004	1
	Tceal5	0.000120132	1.43365	0.01	0.004	1
	Atcay	7.2569e-05	1.43299	0.011	0.004	1
	Nmnat2	0.000376321	1.42796	0.011	0.005	1
	AI414108	0.000567239	1.37728	0.012	0.006	1
	Gm5431	4.95929e-05	1.37158	0.011	0.004	1
	Cpne6	0.00354461	1.34688	0.011	0.006	1
	Ntrk3	0.000109428	1.34502	0.012	0.005	1
	Apc2	0.00255902	1.34486	0.01	0.005	1
	Slc1a1	0.00222283	1.34231	0.01	0.005	1
	Prkcg	0.000396658	1.32948	0.01	0.004	1
	Spock1	4.39897e-05	1.32704	0.016	0.008	1
	Mtmr11	0.00131188	1.32002	0.01	0.005	1
	Gabrb3	0.000111309	1.30933	0.016	0.008	1
	Lmtk3	0.000176672	1.30926	0.012	0.005	1
	Icam5	0.00023966	1.29848	0.014	0.007	1
	Dixdc1	0.000509385	1.29487	0.01	0.004	1
	Il18bp	0.00031248	1.27124	0.012	0.006	1
	Impdh1	9.41538e-05	1.27104	0.013	0.006	1
	Nkd1	9.7009e-05	1.26538	0.013	0.006	1
	Dzank1	4.98765e-05	1.26102	0.014	0.006	1
	Fosb	5.7951e-05	1.25017	0.015	0.007	1
	Echdc2	9.68067e-05	1.23905	0.011	0.005	1
	Faah	0.0010326	1.23707	0.011	0.005	1
	Flrt2	0.000368395	1.23609	0.012	0.005	1
	Sox2ot	0.00228154	1.23597	0.011	0.006	1
	Atg16l2	6.84276e-05	1.23552	0.015	0.007	1
	Sesn3	0.00112314	1.2287	0.01	0.005	1
	Slc22a8	0.00044654	1.20595	0.01	0.005	1
	D7Ertd715e	6.79495e-05	1.2054	0.012	0.005	1
	Mfsd2a	7.89985e-05	1.19909	0.017	0.008	1
	Paqr5	7.27358e-05	1.19323	0.014	0.006	1
	Pgbd5	0.000231353	1.19198	0.012	0.005	1
	Ephx4	0.00022325	1.19021	0.013	0.006	1
	Sst	0.0014874	1.19015	0.01	0.005	1
	Slc8a2	0.000795182	1.18878	0.01	0.005	1
	Plxnd1	0.00132411	1.18686	0.01	0.005	1
	Fam19a5	0.00015982	1.18592	0.014	0.007	1
	Ms4a7	4.42293e-05	1.18315	0.01	0.004	1
	Reps2	0.000248428	1.17869	0.016	0.008	1
	Tctn3	0.0061762	1.17389	0.011	0.006	1
	Cit	0.00872959	1.16261	0.011	0.006	1
	Mal2	0.000796417	1.16013	0.015	0.008	1
	Arhgap33	0.00300323	1.15908	0.011	0.006	1
	Adam11	0.000175316	1.14729	0.013	0.006	1
	Usp28	0.0282516	1.14566	0.01	0.006	1
	Elmod1	5.65422e-05	1.14465	0.014	0.006	1
	Foxg1	0.00194723	1.14289	0.016	0.009	1
	Ccp110	5.96385e-05	1.14249	0.016	0.008	1
	Rnf208	0.000369616	1.14183	0.014	0.007	1
	Resp18	0.000240645	1.13447	0.01	0.004	1
	BC018242	0.000114412	1.13287	0.014	0.006	1
	Arhgef19	0.00916485	1.13256	0.011	0.006	1
	Gm12191	9.53686e-05	1.13174	0.013	0.006	1
	Car10	0.000219923	1.13098	0.012	0.006	1
	Tro	0.00111637	1.13091	0.011	0.006	1
	Pcdh7	0.00122488	1.12788	0.02	0.012	1
	Celsr3	6.96643e-05	1.12652	0.01	0.004	1
	Lrrc4	0.00464466	1.12226	0.011	0.006	1
	Tmem107	0.000311227	1.12203	0.012	0.006	1
	Elavl2	0.000363602	1.1175	0.014	0.007	1
	Rasgrp2	9.29972e-05	1.1088	0.013	0.006	1
	Bai3	0.00333354	1.10136	0.01	0.005	1
	Bgn	0.0001272	1.1004	0.011	0.004	1
	Lims2	0.000659815	1.09893	0.014	0.007	1
	Mcm6	0.000106533	1.09366	0.014	0.006	1
	Stxbp5l	0.000379611	1.0916	0.017	0.009	1
	Cttnbp2	0.00124033	1.09054	0.015	0.008	1
	Rasl10b	0.000162677	1.08976	0.017	0.009	1
	Ap3b2	0.0148843	1.08409	0.01	0.006	1
	Dennd5b	0.00104682	1.08115	0.013	0.007	1
	Cacna1b	0.000106788	1.07713	0.015	0.008	1
	Olig2	0.00798629	1.07565	0.01	0.006	1
	Cybb	5.36972e-05	1.07367	0.01	0.004	1
	Bex1	0.00760238	1.072	0.01	0.006	1
	Prickle2	0.00905548	1.06924	0.011	0.006	1
	Galnt6	0.00208814	1.06591	0.012	0.006	1
	Tub	9.92947e-05	1.0646	0.013	0.006	1
	Plat	0.000222765	1.06248	0.015	0.008	1
	Lrp8	0.00791605	1.0547	0.013	0.008	1
	Daam2	0.000414943	1.05392	0.02	0.012	1
	Epha4	4.48798e-05	1.04768	0.025	0.014	1
	Fam20c	0.00372418	1.04705	0.014	0.008	1
	Ehd1	0.000597725	1.04336	0.014	0.007	1
	Fxyd2	0.000423698	1.04205	0.016	0.009	1
	Slc7a4	0.00340255	1.03952	0.01	0.005	1
	Runx1t1	0.0112342	1.03907	0.01	0.006	1
	Atl1	9.32224e-05	1.03887	0.017	0.009	1
	Kcnh3	7.69883e-05	1.03824	0.016	0.008	1
	Sema4a	0.00304628	1.03804	0.015	0.009	1
	Brinp1	0.00722245	1.03761	0.013	0.008	1
	Unc13a	0.000109146	1.03701	0.022	0.012	1
	Higd1b	5.09162e-05	1.03662	0.015	0.007	1
	Ctdspl	0.000151373	1.0364	0.014	0.007	1
	Ccdc141	9.00938e-05	1.03165	0.016	0.008	1
	4930506M07Rik	0.00993824	1.03113	0.01	0.005	1
	AI593442	0.000284644	1.02859	0.015	0.008	1
	Ppfia3	0.000138334	1.02366	0.015	0.007	1
	Slitrk2	7.12397e-05	1.02085	0.021	0.012	1
	Sobp	0.000239027	1.0208	0.019	0.011	1
	Fgfr2	0.00233101	1.02063	0.012	0.007	1
	Gss	0.00114688	1.02058	0.018	0.01	1
	AB124611	0.000765174	1.01834	0.013	0.007	1
	Hecw1	0.0017022	1.01427	0.011	0.006	1
	Reep2	0.000437952	1.01425	0.014	0.007	1
	Adcy2	8.76226e-05	1.01311	0.017	0.009	1
	Syt5	0.0102992	1.0099	0.01	0.006	1
	Slitrk5	0.00467463	1.00967	0.011	0.006	1
	Rarres2	0.000149876	1.00675	0.015	0.008	1
	Tmem179	0.000115193	1.00455	0.014	0.006	1
	Phldb1	0.000360993	1.00296	0.02	0.011	1
	Iqsec3	0.0255991	1.00069	0.01	0.006	1
	Dock6	0.0177024	0.99847	0.011	0.007	1
	Ccdc136	0.00913663	0.992145	0.012	0.007	1
	Bhlhe40	5.24958e-05	0.991572	0.021	0.011	1
	6430548M08Rik	0.00038775	0.990814	0.018	0.01	1
	Hivep2	4.82606e-05	0.990377	0.027	0.016	1
	Sema3c	0.00299768	0.989146	0.012	0.006	1
	Hcar2	9.3144e-05	0.988899	0.016	0.008	1
	Caly	7.24114e-05	0.988316	0.024	0.014	1
	Map9	0.000641684	0.986776	0.012	0.006	1
	Bach2os	0.00185578	0.983639	0.011	0.006	1
	Sox17	0.000227745	0.980698	0.014	0.007	1
	Ptchd1	0.000565402	0.980338	0.02	0.012	1
	9130024F11Rik	0.0354125	0.978398	0.01	0.006	1
	B4galt2	0.00610818	0.975405	0.014	0.008	1
	Cttn	0.000238836	0.9741	0.015	0.008	1
	Atp6v0c-ps2	0.00165433	0.973671	0.016	0.01	1
	Srgap3	7.16058e-05	0.972013	0.021	0.012	1
	Dusp18	0.00395221	0.970907	0.016	0.01	1
	Nt5dc3	0.00614601	0.969946	0.014	0.008	1
	Col4a2	0.000270574	0.968221	0.014	0.007	1
	Adarb1	0.000687046	0.96795	0.015	0.008	1
	Adora1	0.0002166	0.966189	0.019	0.01	1
	Ddr1	0.00468091	0.965359	0.012	0.007	1
	Rph3a	5.3914e-05	0.959926	0.023	0.012	1
	Arnt2	0.00186603	0.95987	0.021	0.013	1
	Hip1	0.000805118	0.959061	0.014	0.007	1
	Pak7	0.00134056	0.957516	0.013	0.007	1
	C130036L24Rik	0.0103454	0.957292	0.01	0.006	1
	Cdh5	0.000131087	0.954784	0.017	0.009	1
	Sez6l	0.0137999	0.952295	0.011	0.007	1
	Eltd1	0.000413647	0.952191	0.019	0.011	1
	Entpd2	0.00779098	0.944941	0.015	0.01	1
	Tmem151b	0.000198239	0.94357	0.014	0.007	1
	Matn4	0.0004036	0.940182	0.01	0.004	1
	Cd97	0.0112524	0.938005	0.012	0.007	1
	Plk2	5.52803e-05	0.937496	0.02	0.011	1
	Trak2	0.000353859	0.937243	0.021	0.012	1
	Gdap1l1	0.00984473	0.931904	0.01	0.005	1
	Frmd6	0.000690062	0.931877	0.014	0.007	1
	Atp2b4	0.000116023	0.930063	0.018	0.009	1
	S100a4	0.00819808	0.92931	0.012	0.007	1
	Magi2	0.0236541	0.928366	0.011	0.007	1
	Arhgap32	6.07848e-05	0.9259	0.031	0.019	1
	Sept6	0.000270199	0.925082	0.02	0.011	1
	Kcnc3	0.0102551	0.92447	0.01	0.006	1
	Rapgef3	0.00417093	0.923887	0.017	0.01	1
	Cacnb1	0.0195923	0.923786	0.012	0.007	1
	Galnt16	0.0965518	0.923348	0.01	0.007	1
	Rgs7	0.0025578	0.922695	0.015	0.009	1
	Ndn	0.000427368	0.919465	0.017	0.01	1
	Socs2	0.0291093	0.919281	0.01	0.007	1
	Gabrd	0.00143311	0.91546	0.014	0.008	1
	Col4a1	0.00241625	0.912357	0.015	0.009	1
	Diras2	0.00531578	0.909784	0.014	0.009	1
	Begain	0.00263303	0.90842	0.01	0.005	1
	Mapk11	0.00385311	0.907837	0.011	0.006	1
	Tesc	0.060829	0.907832	0.01	0.007	1
	A330023F24Rik	0.00171127	0.905613	0.015	0.008	1
	Ccbl2	0.0213434	0.903519	0.01	0.006	1
	Dmwd	0.00372782	0.895783	0.016	0.01	1
	Ppm1e	0.000534599	0.894248	0.016	0.008	1
	Itih3	0.000605032	0.894031	0.016	0.009	1
	Lynx1	4.45131e-05	0.89292	0.017	0.008	1
	Pak3	0.000267799	0.89156	0.017	0.009	1
	Vldlr	0.0103356	0.889618	0.01	0.006	1
	Rasip1	0.00594608	0.889179	0.01	0.006	1
	Nptx1	0.000200821	0.889162	0.018	0.01	1
	Dhcr24	0.00103259	0.885855	0.019	0.011	1
	Celsr2	0.000246506	0.884946	0.019	0.011	1
	Eno1	0.00106746	0.884929	0.011	0.005	1
	Rnf165	0.00501599	0.88376	0.01	0.005	1
	Tspyl4	0.000460112	0.881887	0.021	0.012	1
	Utp20	0.00774719	0.881521	0.015	0.009	1
	Golga3	0.0143811	0.88102	0.011	0.007	1
	Fcho1	0.00847465	0.880449	0.01	0.006	1
	Dpp10	0.0019654	0.877454	0.012	0.006	1
	Serpinb9	0.000237431	0.8768	0.024	0.014	1
	Dab2ip	0.00196566	0.875402	0.017	0.01	1
	Kctd12b	0.0111868	0.874902	0.014	0.008	1
	Adam23	0.00147578	0.874482	0.01	0.005	1
	Myh10	0.000442609	0.873527	0.017	0.01	1
	Arhgef17	0.000637305	0.870866	0.013	0.006	1
	Akap6	0.00396736	0.869848	0.01	0.005	1
	Ppp2r2b	0.000323278	0.869293	0.026	0.016	1
	Gca	0.000331358	0.867026	0.015	0.008	1
	Pacsin3	0.0183069	0.866366	0.016	0.011	1
	Slc30a10	0.0377917	0.862441	0.01	0.007	1
	Gm694	0.000509288	0.861661	0.014	0.007	1
	Ccdc102a	0.00217548	0.861602	0.013	0.007	1
	Emcn	4.69673e-05	0.860056	0.015	0.007	1
	Ptpn5	0.0042936	0.858619	0.015	0.009	1
	Heatr5b	0.0270601	0.855431	0.012	0.008	1
	Lsr	0.000173551	0.853187	0.016	0.008	1
	Fhl1	0.0318993	0.850335	0.011	0.007	1
	Aldh1a1	0.00314556	0.8467	0.016	0.01	1
	Icam2	0.00152808	0.845957	0.014	0.008	1
	Tceal3	0.0025316	0.843883	0.012	0.007	1
	Sybu	0.0452223	0.843862	0.012	0.008	1
	Coro2b	0.00893029	0.840241	0.012	0.007	1
	Ankrd13d	0.0898135	0.838765	0.016	0.012	1
	Lace1	0.00804436	0.836964	0.01	0.006	1
	Map7d2	0.000330948	0.832701	0.019	0.011	1
	Rev3l	0.000219682	0.832593	0.019	0.01	1
	Serpini1	0.00257053	0.831208	0.014	0.008	1
	Plxna2	0.000602779	0.830899	0.014	0.007	1
	Lrrc49	0.00190425	0.827339	0.01	0.005	1
	Shisa7	0.000117532	0.826682	0.014	0.006	1
	2610002M06Rik	0.00104276	0.825378	0.03	0.02	1
	Tctn1	0.0384061	0.824721	0.01	0.007	1
	Lmna	5.13266e-05	0.824544	0.02	0.01	1
	Bmp1	0.00144157	0.822968	0.021	0.013	1
	Tinagl1	0.000321787	0.819221	0.015	0.008	1
	Mapk8ip2	0.0134716	0.817845	0.011	0.007	1
	Pnmal2	8.08477e-05	0.817589	0.021	0.012	1
	Plec	0.00339479	0.816127	0.019	0.012	1
	Tmem240	0.00137209	0.815351	0.01	0.005	1
	Ift172	0.00133059	0.815057	0.02	0.012	1
	Mical3	0.00362524	0.814713	0.019	0.012	1
	Pvalb	0.00121577	0.814126	0.012	0.006	1
	Asphd2	0.0242691	0.812779	0.014	0.009	1
	Fam63a	0.000294386	0.809458	0.025	0.015	1
	Slc20a2	0.00240897	0.80877	0.019	0.012	1
	Aldh5a1	0.012266	0.807616	0.011	0.006	1
	Tpm2	0.0025703	0.806873	0.015	0.009	1
	Calb1	8.82814e-05	0.801864	0.016	0.008	1
	Dnajc6	0.0108294	0.798794	0.01	0.006	1
	Sh3gl2	0.00288164	0.798139	0.016	0.01	1
	Epha5	0.00121248	0.798035	0.019	0.012	1
	Napb	0.0170928	0.797952	0.015	0.01	1
	Clip3	0.00181675	0.797549	0.025	0.017	1
	Slc16a2	0.00691438	0.797291	0.014	0.009	1
	Prr18	0.00116322	0.795402	0.017	0.01	1
	Abca5	0.0595552	0.795115	0.01	0.006	1
	Abhd11os	0.00480973	0.792101	0.012	0.007	1
	Grrp1	0.00424541	0.790801	0.01	0.006	1
	Ttll7	0.00759417	0.790394	0.017	0.011	1
	9330159F19Rik	0.0189772	0.789915	0.017	0.011	1
	Pmaip1	0.00153524	0.78987	0.019	0.011	1
	Dkk3	0.00127804	0.789834	0.024	0.015	1
	Prex2	0.00157722	0.787687	0.024	0.015	1
	Tmem198	0.00469299	0.78705	0.011	0.006	1
	H1fx	0.00607178	0.78418	0.012	0.007	1
	9530091C08Rik	0.0373135	0.784078	0.018	0.013	1
	Ncald	9.28173e-05	0.783631	0.028	0.017	1
	Fdft1	6.79729e-05	0.782271	0.04	0.026	1
	Egr3	5.80475e-05	0.780984	0.024	0.014	1
	Gucy1b3	0.00222578	0.780573	0.016	0.01	1
	Plcd4	0.0222433	0.776896	0.013	0.008	1
	Pdgfrb	0.00832888	0.775628	0.015	0.01	1
	Adcyap1r1	0.000920047	0.774702	0.02	0.012	1
	Fahd2a	0.000201406	0.773815	0.026	0.016	1
	Dbn1	0.000240183	0.773632	0.022	0.013	1
	Efr3b	0.00862727	0.771594	0.018	0.012	1
	Add2	0.000138571	0.770592	0.016	0.008	1
	Utrn	0.000330317	0.770096	0.028	0.018	1
	Tmem38a	0.000615825	0.769581	0.021	0.012	1
	Fam171a2	0.00269083	0.768838	0.015	0.009	1
	Eml2	0.0032376	0.768438	0.019	0.012	1
	Sox8	0.0278012	0.76723	0.012	0.008	1
	Iqgap1	0.0086119	0.767053	0.018	0.012	1
	Tmsb15l	0.152982	0.767046	0.013	0.01	1
	Rasgrf2	0.000216647	0.765148	0.023	0.014	1
	Pcx	0.0028915	0.764319	0.012	0.006	1
	Afp	0.00486033	0.762912	0.02	0.013	1
	Usp20	0.0449492	0.762292	0.012	0.008	1
	Sept9	0.000831799	0.760144	0.024	0.015	1
	Sgip1	0.000282308	0.758505	0.018	0.01	1
	Prickle1	0.00190332	0.756077	0.019	0.011	1
	Kbtbd11	0.148896	0.753945	0.015	0.012	1
	Phactr3	9.74774e-05	0.752759	0.033	0.021	1
	Dapk1	0.00115785	0.752243	0.023	0.015	1
	Phyhip	0.00729838	0.751997	0.019	0.013	1
	2010204K13Rik	0.0162834	0.746231	0.021	0.015	1
	Sdpr	0.0144792	0.745674	0.01	0.006	1
	Kctd1	0.0164716	0.745302	0.014	0.01	1
	2310001H17Rik	0.00589935	0.745043	0.012	0.007	1
	Gga2	4.6514e-05	0.744364	0.024	0.014	1
	Ncoa7	0.00374406	0.741159	0.03	0.021	1
	Gm996	0.00121154	0.737405	0.023	0.015	1
	Fbxo44	0.00222626	0.736309	0.025	0.017	1
	Sqle	0.0765532	0.735901	0.018	0.014	1
	Dusp2	0.0139035	0.734671	0.01	0.006	1
	Trim13	0.0898975	0.73304	0.015	0.012	1
	Hsd11b1	0.000306578	0.732219	0.027	0.017	1
	B230217C12Rik	0.0116628	0.731127	0.012	0.007	1
	Mgst1	0.00162729	0.730408	0.018	0.011	1
	Prkcdbp	0.000120503	0.730369	0.035	0.023	1
	Brinp3	0.05124	0.726299	0.011	0.007	1
	2610100L16Rik	0.0277154	0.723872	0.012	0.008	1
	Dner	0.00508605	0.721638	0.02	0.014	1
	Sorbs1	0.000249693	0.720769	0.03	0.019	1
	Tek	0.00893764	0.71972	0.011	0.006	1
	Mical2	0.0459086	0.719268	0.013	0.009	1
	2410089E03Rik	0.00650545	0.716704	0.024	0.017	1
	Ephx2	0.00379154	0.715261	0.013	0.007	1
	Pls3	0.000263913	0.714481	0.03	0.019	1
	Per1	0.0247197	0.712344	0.024	0.018	1
	Kcnn2	0.0886279	0.711582	0.014	0.01	1
	Podxl	0.000152538	0.710984	0.019	0.01	1
	Adar	4.8153e-05	0.707179	0.043	0.028	1
	Fasn	0.000556496	0.706758	0.027	0.018	1
	Cep170b	0.000973392	0.706494	0.017	0.01	1
	Pfkp	0.00128158	0.705242	0.027	0.018	1
	Clk2	0.000596196	0.705153	0.031	0.02	1
	Cenpa	0.05824	0.704945	0.013	0.009	1
	Irak1bp1	0.0309979	0.704531	0.013	0.009	1
	Grik5	0.000276531	0.703679	0.031	0.02	1
	Rasgrf1	0.0423533	0.702273	0.011	0.008	1
	Gria1	0.0089386	0.702174	0.016	0.01	1
	Astn1	0.0107308	0.701838	0.015	0.01	1
	Tmem229a	0.00101376	0.694599	0.024	0.016	1
	Neo1	0.033924	0.693647	0.015	0.011	1
	Fn3k	0.0829246	0.690787	0.011	0.008	1
	Tubb6	8.28958e-05	0.690611	0.023	0.013	1
	Klf15	0.152637	0.68828	0.012	0.01	1
	Cyp51	6.39713e-05	0.687568	0.027	0.016	1
	Pik3r3	0.00612207	0.683912	0.01	0.006	1
	D3Bwg0562e	0.00028571	0.681143	0.03	0.02	1
	Ptp4a1	0.00298935	0.68064	0.025	0.017	1
	Sass6	0.0030527	0.678626	0.02	0.013	1
	Gpt2	0.00119489	0.678199	0.019	0.011	1
	Lhfp	0.030841	0.677099	0.011	0.007	1
	A830010M20Rik	0.0304598	0.674643	0.011	0.007	1
	Scn1a	0.0100439	0.673973	0.01	0.005	1
	Gad1	0.00148679	0.673765	0.012	0.006	1
	Prr7	0.0418301	0.671714	0.014	0.01	1
	Rab26os	0.00074309	0.67092	0.025	0.016	1
	Parvb	0.000785353	0.670303	0.024	0.015	1
	Stx3	0.0411449	0.669253	0.014	0.01	1
	Gm13710	0.21869	0.667518	0.01	0.007	1
	Dcun1d3	0.078591	0.667353	0.01	0.007	1
	Gpr116	0.000126251	0.666836	0.021	0.011	1
	Gprc5b	0.000145637	0.666632	0.037	0.025	1
	Foxq1	0.0119303	0.666448	0.014	0.009	1
	Eftud1	0.0729523	0.666324	0.013	0.009	1
	6330403K07Rik	7.38206e-05	0.665176	0.034	0.022	1
	Ifrd2	0.000994638	0.664696	0.023	0.015	1
	Gnai1	0.00437955	0.663389	0.013	0.008	1
	Prrt2	0.0109092	0.663154	0.01	0.006	1
	Serinc5	0.00198486	0.66083	0.021	0.013	1
	Tmod2	0.000165257	0.66062	0.041	0.028	1
	Dnm3	0.000141492	0.66045	0.018	0.01	1
	Itih5	0.014705	0.658416	0.016	0.011	1
	Dnal1	0.0498982	0.655569	0.01	0.007	1
	Lgi4	0.0193468	0.654957	0.017	0.011	1
	Parp6	0.0007859	0.654828	0.026	0.017	1
	Tubb3	0.000157524	0.651378	0.03	0.019	1
	Peg3	0.0155597	0.651214	0.017	0.011	1
	Heatr3	0.0027741	0.651165	0.019	0.012	1
	Usp11	0.00691476	0.651151	0.021	0.014	1
	Pcdh9	0.000250442	0.651063	0.032	0.021	1
	Vgf	0.000895792	0.650527	0.013	0.006	1
	Fam13c	0.0512628	0.649762	0.015	0.011	1
	Mtfp1	0.0016836	0.649309	0.027	0.018	1
	Srr	0.0306234	0.64824	0.017	0.012	1
	Hcn2	0.076898	0.647564	0.01	0.007	1
	Wasf1	0.0126333	0.646401	0.017	0.011	1
	P4htm	0.0368763	0.645471	0.01	0.006	1
	Sema6b	0.0568546	0.645367	0.012	0.008	1
	Vps45	0.000201379	0.644626	0.027	0.017	1
	Syt13	0.00758526	0.641881	0.014	0.009	1
	Slc44a1	0.000642567	0.641182	0.024	0.015	1
	Gm11627	0.148266	0.639831	0.01	0.007	1
	Stom	0.00132864	0.639519	0.018	0.011	1
	Rell1	0.026838	0.634889	0.014	0.01	1
	Cyp2d22	0.01443	0.634076	0.019	0.013	1
	Rpap3	0.00133405	0.631607	0.029	0.02	1
	Rftn1	0.00485943	0.630772	0.019	0.013	1
	Obfc1	0.0265034	0.630751	0.014	0.01	1
	Frrs1l	0.00542062	0.629587	0.01	0.005	1
	Mllt4	0.00700057	0.626742	0.026	0.019	1
	Zfp2	0.129734	0.626247	0.014	0.011	1
	Fndc5	0.0170667	0.625959	0.012	0.008	1
	Fam20a	0.0133724	0.6257	0.013	0.008	1
	Setd7	0.0345184	0.625438	0.024	0.018	1
	Cd274	0.0195001	0.625362	0.01	0.006	1
	Mtus2	0.0135534	0.624849	0.015	0.01	1
	Syt4	0.00031283	0.624532	0.031	0.02	1
	Fabp3	0.00138613	0.623608	0.027	0.018	1
	Thsd1	0.0974971	0.622072	0.01	0.007	1
	Homer2	0.0119792	0.619148	0.014	0.009	1
	Snx32	0.00157798	0.615128	0.038	0.027	1
	E430025E21Rik	0.00214738	0.613161	0.024	0.016	1
	Gramd4	0.108517	0.612919	0.015	0.012	1
	Fam129b	0.0182073	0.612678	0.015	0.01	1
	Enah	0.000478309	0.608417	0.028	0.018	1
	Sept8	0.001156	0.607323	0.031	0.021	1
	Lmbrd2	0.0446302	0.607223	0.016	0.011	1
	Stat2	6.98014e-05	0.606538	0.029	0.017	1
	Aasdh	0.257987	0.606483	0.01	0.008	1
	S100a11	6.04151e-05	0.605766	0.039	0.026	1
	Nup133	0.000262372	0.604629	0.021	0.012	1
	Lrp11	0.0510158	0.604401	0.011	0.007	1
	Tmem205	8.27708e-05	0.603497	0.041	0.028	1
	Cend1	0.0127822	0.602909	0.02	0.014	1
	Acot7	0.00111812	0.600357	0.034	0.023	1
	Bcl11a	0.00385272	0.599913	0.017	0.011	1
	Hnrnpll	0.000299757	0.599809	0.04	0.028	1
	Il1rap	0.0217608	0.599404	0.012	0.008	1
	Phactr1	9.66119e-05	0.598133	0.049	0.034	1
	Herc3	0.0161284	0.593532	0.014	0.009	1
	Ptprg	0.0498405	0.59324	0.014	0.01	1
	Tob1	0.0127523	0.592932	0.021	0.015	1
	Ppp1r1b	0.0047747	0.592065	0.015	0.009	1
	Ifih1	0.00182533	0.592033	0.022	0.014	1
	Cabp1	0.00388432	0.590735	0.022	0.015	1
	Arhgef25	0.00412069	0.589781	0.027	0.019	1
	Ankrd49	0.00282821	0.589114	0.036	0.026	1
	Ppwd1	0.000355649	0.588149	0.042	0.029	1
	Mfsd4	0.0125858	0.587752	0.017	0.011	1
	Gcat	0.0100107	0.586752	0.013	0.008	1
	Gm1966	0.0209196	0.586498	0.01	0.006	1
	Slc9a6	0.0029998	0.584857	0.028	0.019	1
	Daam1	0.000414295	0.584695	0.029	0.019	1
	Map3k12	0.00306946	0.583881	0.018	0.011	1
	Kank3	0.000425257	0.583625	0.038	0.026	1
	Sugp1	0.00203758	0.583506	0.02	0.013	1
	Ube2ql1	0.00252028	0.581803	0.01	0.005	1
	Usp32	0.00495337	0.581796	0.032	0.023	1
	Tex10	0.00933237	0.581453	0.019	0.012	1
	Cdk5r2	0.000152409	0.581114	0.025	0.015	1
	Sgsm2	0.00151806	0.580124	0.023	0.015	1
	Carhsp1	0.000511779	0.57994	0.042	0.03	1
	Raver1-fdx1l	0.000528381	0.57917	0.043	0.03	1
	Zc3h7b	0.0116434	0.57857	0.036	0.028	1
	Lcat	0.00147035	0.577729	0.027	0.018	1
	Stx1a	0.000573752	0.577599	0.033	0.023	1
	Cc2d2a	0.0320433	0.575624	0.011	0.007	1
	Mthfr	0.0485667	0.57491	0.013	0.009	1
	Hdgfrp3	0.039038	0.574534	0.018	0.013	1
	Tmem59l	0.0178513	0.573938	0.023	0.017	1
	Taf1	0.000420593	0.57335	0.037	0.026	1
	Alcam	0.000177401	0.572955	0.027	0.016	1
	Dmtn	0.0204912	0.572768	0.023	0.016	1
	Dtnb	0.042868	0.570291	0.011	0.008	1
	Nfkb2	0.000704821	0.5686	0.024	0.015	1
	Vsnl1	5.65128e-05	0.568192	0.04	0.026	1
	Chd5	0.0088322	0.566836	0.022	0.015	1
	Fhad1	0.0173397	0.565891	0.015	0.01	1
	Bok	0.0722033	0.565306	0.013	0.009	1
	Cep89	0.00650205	0.564826	0.011	0.006	1
	Tiam1	0.0192226	0.564324	0.016	0.011	1
	Htra3	0.0100611	0.56327	0.024	0.017	1
	Pxmp2	0.0134119	0.562469	0.013	0.008	1
	Nipa1	0.107663	0.561895	0.02	0.016	1
	Smarcd3	0.0662956	0.561623	0.02	0.015	1
	Fam65a	0.0294445	0.560943	0.022	0.016	1
	2310010J17Rik	0.0464096	0.559243	0.012	0.008	1
	Sec23a	0.00841521	0.559043	0.03	0.022	1
	0610010F05Rik	0.0348055	0.558265	0.022	0.016	1
	Pim3	0.00216466	0.558005	0.045	0.033	1
	Gin1	0.0614504	0.55782	0.01	0.007	1
	Hmgn5	0.0221734	0.555524	0.015	0.01	1
	Rhbdl1	0.0107886	0.554801	0.013	0.008	1
	Acot1	0.0666227	0.55462	0.011	0.007	1
	Kcnma1	0.00373207	0.552705	0.024	0.017	1
	2410004N09Rik	0.0035012	0.552689	0.045	0.034	1
	AI854517	0.297514	0.552241	0.011	0.009	1
	Bcam	0.0387519	0.55193	0.01	0.007	1
	Fam81a	0.0139247	0.551399	0.015	0.01	1
	Dmd	0.027502	0.551114	0.015	0.01	1
	Gm14420	0.0245272	0.550783	0.011	0.007	1
	Usp46	0.004458	0.550601	0.021	0.014	1
	Grasp	0.0142445	0.550285	0.015	0.01	1
	Ehbp1	0.0355832	0.549693	0.012	0.008	1
	Tars	7.85158e-05	0.549539	0.049	0.034	1
	Pdxk	0.00166478	0.548418	0.036	0.026	1
	Pml	0.00899996	0.546452	0.021	0.014	1
	Dync2h1	0.045749	0.546189	0.017	0.012	1
	Zfp346	0.129115	0.545403	0.012	0.009	1
	B9d1	0.302149	0.54505	0.01	0.008	1
	Sept3	0.0257455	0.544636	0.017	0.012	1
	Ero1l	0.0288423	0.543995	0.02	0.014	1
	5430416N02Rik	0.152791	0.543979	0.011	0.008	1
	BC147527	0.00301143	0.543814	0.022	0.014	1
	Kcna2	0.0046693	0.543583	0.017	0.011	1
	Ftx	0.0155908	0.541876	0.016	0.011	1
	Gnptab	0.000347838	0.541782	0.022	0.013	1
	Nmt2	0.00361084	0.541611	0.033	0.024	1
	Epdr1	0.066521	0.540515	0.017	0.013	1
	2700081O15Rik	0.0620859	0.540426	0.014	0.01	1
	Micall1	0.0218748	0.539908	0.015	0.01	1
	Ndufs1	0.000186842	0.538371	0.052	0.037	1
	Fam120c	0.0125009	0.538242	0.025	0.018	1
	Pde2a	0.000281331	0.53756	0.043	0.03	1
	Tpst1	0.0184132	0.537378	0.026	0.02	1
	Dusp8	0.00507032	0.537128	0.02	0.013	1
	Arhgef9	0.0790843	0.537009	0.02	0.016	1
	Btd	0.000358516	0.536667	0.038	0.026	1
	Phyhipl	0.00391599	0.535916	0.031	0.022	1
	Fam19a1	0.00134752	0.534638	0.012	0.006	1
	Tspan12	0.0204772	0.533432	0.012	0.007	1
	G0s2	0.112184	0.533035	0.016	0.012	1
	Csdc2	0.0917097	0.53161	0.018	0.014	1
	Cers4	0.00236313	0.531178	0.018	0.011	1
	Wtip	0.039375	0.530861	0.013	0.009	1
	Gars	7.67098e-05	0.530541	0.062	0.046	1
	Cox6b2	0.0927689	0.530523	0.016	0.012	1
	Synm	0.0983789	0.529343	0.01	0.007	1
	Ngef	0.0112682	0.528644	0.028	0.02	1
	Phka1	0.0371009	0.526555	0.016	0.012	1
	5430405H02Rik	0.0162051	0.526316	0.029	0.021	1
	Tmsb15b1	0.288559	0.524795	0.013	0.011	1
	Gamt	6.24914e-05	0.524225	0.057	0.04	1
	Hdac6	0.035163	0.522844	0.015	0.01	1
	Pigw	0.102321	0.522586	0.01	0.007	1
	Ahi1	0.000167938	0.522307	0.059	0.043	1
	Prkag2	0.00970586	0.522139	0.014	0.009	1
	Uros	0.0347863	0.52144	0.02	0.015	1
	Lin9	0.0141656	0.52065	0.015	0.01	1
	Stox2	0.109652	0.519678	0.018	0.014	1
	Apoo	0.00485213	0.519404	0.041	0.031	1
	Anxa6	0.0251896	0.518588	0.037	0.029	1
	Pkp4	0.000328952	0.517852	0.051	0.037	1
	Loxl3	0.0802175	0.517663	0.017	0.013	1
	Ropn1l	0.0383419	0.517121	0.013	0.009	1
	Cacna1s	0.108289	0.516451	0.012	0.009	1
	Rap1gap	0.0196584	0.516444	0.017	0.011	1
	Cdk16	0.000847552	0.516408	0.057	0.043	1
	Rprml	0.0302866	0.516309	0.016	0.011	1
	Zfp384	0.184211	0.515816	0.011	0.008	1
	Trap1	8.92324e-05	0.514719	0.043	0.029	1
	Rhot2	0.0897506	0.514502	0.013	0.01	1
	Ssh3	0.0781745	0.514124	0.015	0.011	1
	Zfyve16	0.0490217	0.512384	0.019	0.015	1
	Tlk2	0.00579455	0.511291	0.028	0.02	1
	Pan2	0.184278	0.510819	0.013	0.01	1
	Tnks1bp1	0.108794	0.510758	0.014	0.01	1
[truncated: 5,355 more rows]

## Sheet: Figure 2
LEFT					Grouped data with individual measurements per dpi						RIGHT	AUCs
Fig. 2B		Wt				Asc-/-					Fig. 2B	WT	ASC-/-
NLRP3	Sham	0.71875	0.64036	1.80832	0.83257	0.79914	0.7116	1.14943	0.91857		NLRP3	36.71	39.15
	1 dpi	0.96722	0.8525	1.52895	0.87611	0.87753	0.71658	1.18938	0.80597			37.04	33.26
	7 dpi	2.05023	2.19448	2.84444	3.00791	2.36555	2.23263	2.0054	2.10233			53.14	37.61
	21 dpi	1.78083	1.68389	2.63437	2.47157	1.71789	1.15314	1.83131	1.06802			50.86	31.78
Fig. 2C											Fig. 2C
ASC		Wt				Asc-/-					ASC	WT	ASC-/-
	Sham	0.75575	1.52062	0.82142	0.90221	0	0	0	0			65.06	0
	1 dpi	0.71591	0.72906	2.78877	2.89841	0	0	0	0			62.6	0
	7 dpi	5.2996	2.7437	3.65074	2.70269	0	0	0	0			74.64	0
	21 dpi	1.31126	4.54951	3.99446	4.88557	0	0	0	0			71.82	0
Fig. 2D											Fig. 2D
Pro-CASP1		WT				Asc-/-					Pro-CASP1	WT	ASC-/-
	Sham	1.09719	1.99303	0.38105	0.52875	1.04908	0.97286	0.7393	1.1146			49.68	21.62
	1 dpi	1.21775	1.57847	1.61175	1.61155	1.02317	0.95537	0.73967	0.67271			41.51	26.68
	7 dpi	2.71176	2.02356	1.56881	2.08877	1.1572	1.20612	1.10268	0.94577			36.2	23.03
	21 dpi	2.53591	2.10806	2.09704	1.91505	0.84886	1.54167	1.29229	0.72197			40.2	17.42
Fig. 2E											Fig. 2E
Cleaved		WT				Asc-/-					Cleaved	WT	ASC-/-
CASP1	Sham	0.565681	1.48631	1.096	0.852673	0.7492	1.08525	0.303606	0.674035		CASP1	71.96	24.33
	1 dpi	1.52976	1.8056	1.50027	0.854934	0.754736	1.94953	0.337692	0.743594			60.53	42.06
	7 dpi	4.63204	2.61775	2.87128	1.64748	0.702737	1.99958	1.08884	0.691085			63.48	18.07
	21 dpi	2.85768	3.89838	4.13804	3.05968	2.04078	2.10013	0.835683	1.08177			41.31	17.42
Fig. 2F											Fig. 2F
Pro-IL-1β		WT				Asc-/-					Pro-IL-1β	WT	ASC-/-
	Sham	1.05406	1.13681	1.04518	0.76395	0.976	0.94696	0.7858	0.8986			33.61	20.93
	1 dpi	1.75713	1.04548	1.30312	0.40322	1.06606	1.44834	0.62788	0.6295			18.81	30.46
	7 dpi	1.88873	0.96713	0.62393	1.11757	0.89606	1.55499	0.47531	0.75431			17.93	13.81
	21 dpi	2.01337	1.17183	1.32675	1.24004	1.10744	1.33879	0.92317	1.056			18.58	17.58
Fig. 2G											Fig. 2G
Cleaved		WT				Asc-/-					Cleaved	WT	ASC-/-
IL-1β	Sham	0.2401	0.58191	1.02698	2.151	1.06643	1.08484	0.69785	1.76467		IL-1β	73.47	50.35
	1 dpi	2.54861	5.92761	3.57906	3.84155	1.61537	1.54114	3.20991	3.53082			130.8	59.97
	7 dpi	3.1357	3.66541	6.42572	7.76263	1.80051	2.0657	2.16713	2.6334			121.7	67.96
	21 dpi	6.72442	10.4503	6.3378	9.56264	1.70356	2.65747	2.88707	5.05793			159.1	75.35
Fig. 2H											Fig. 2H
IL-1β		WT				Asc-/-					IL-1β	WT	ASC-/-
ELISA	Sham	1.12382	1.02163	0.854552		1.4038	1.15115	1.74655			ELISA	146	36.79
	1 dpi	1.85996	1.09867	0.856748		0.982852	0.796164	0.822904				147.2	23.84
	7 dpi	4.717	5.7417	6.64003		1.48808	1.64631	1.71751				167.1	40.42
	21 dpi	13.1012	12.1989	13.8914	22	2.53848	0.573552	2.78449	1.01181
Fig. 2I											Fig. 2I
TNF-α		WT				Asc-/-					TNF-α	WT	ASC-/-
ELISA	Sham	1.13372	0.986347	0.879932		1.05602	0.816937	0.093204			ELISA	217.1	35.02
	1 dpi	1.09967	0.950966	0.954013		0.918739	0.890365	0.822223				193.7	37.49
	7 dpi	8.52287	7.05231	4.29009		0.879817	0.836772	0.905845				184.9	37.07
	21 dpi	18.2149	17.0504	19.7489	40.8716	3.21112	3.65686	3.58425	13.4061

## Sheet: Figure 3
LEFT																											RIGTH
Fig. 3C		Cell count																									Fig. 3C
		WT												Asc-/-														AUCs	Cell count
	Sham	6	10	8	13	10	12	10	10	8	9	10	8	7	10	7	8	10	8	7	8	12	6	8	14			WT	288	243	263	254.5	273	382	256	202	184.5	188.5	253	332.5
	1 dpi	10	10	8	8	12	12	6	10	9	10	8	7	8	14	9	7	8	8	7	9	10	10	5	14			Asc-/-	215.5	284	245	258.5	203	276	184	181.5	235	229	267.5	270
	7 dpi	18	14	14	15	17	25	16	12	10	10	15	22	10	16	14	16	10	16	10	9	11	10	12	13
	21 dpi	10	9	13	10	8	12	10	6	7	7	10	12	12	10	10	10	10	12	8	8	12	13	18	12
Fig. 3D		Branches / cell																									Fig. 3D
		WT												Asc-/-														AUCs	Branches / cell
	Sham	114.333	106.9	139.375	156.615	111.5	133	179.6	195	130.875	117.222	108.7	127.625	141.571	195.6	97.7143	152.75	137.6	82.5	167.143	66.875	84	177.667	85.25	61.1429			WT	1445	1220	1233	1478	1601	1688	1714	1210	1478	1660	1662	1477
	1 dpi	91.5	51	89	89.125	117.167	77.1667	94	67.7	83.4444	86.5	122.375	90.5714	82.875	62.5714	87.4444	99.4286	80.125	81	162.714	54.1111	50.9	62.6	94.4	119.286			Asc-/-	1666	1520	1570	2032	1946	1780	1945	1963	1373	1649	1897	1931
	7 dpi	83.5556	75.0714	55.2857	76.0667	81.7059	94.88	82.125	63.3333	73.1	69.1	84.8667	87.4091	87.2	51.125	47.7143	79.125	97.2	72	78.3	93.5556	73.2727	77.7	89.6667	101.154
	21 dpi	33.2	33.9444	42.6923	46.7	45.4375	57.5	67.7	34.6667	55.7143	86.8571	47.25	31.75	61.9167	98.8	105.4	116.6	89.2	105	72.75	115	60	80.5385	89.6111	67.3333
Fig. 3E		Branche length																									Fig. 3E
		WT												Asc-/-														AUCs	Branche length
	Sham	2214.09	1545.47	2585.09	2422.75	1677.49	2128.15	2995.23	1879.05	1897.82	2199.03	1846.77	2366.49	2687.7	3801.58	1953.93	2677.47	2727.85	1837.76	2986.95	1216.31	1547.44	2415.19	1424.2	1293.86			WT	18849	23123	23881	27242	26401	24562	22487	22137	29549	30550	31039	21544
	1 dpi	226.331	803.555	1576.52	1360.81	1922.18	1499.39	1846.66	1293.89	1675.38	1506.36	1886.71	1524.89	1494.23	1320.44	1627.27	1890.3	1492.64	1622.39	2470.07	1307.91	1250.56	1436.5	1690.25	1790.82			Asc-/-	24865	27417	34351	38670	37407	37083	36115	30282	25356	36882	37858	38301
	7 dpi	1172.55	1456.79	1029.2	1362.18	1227.3	1014.97	1376.13	1164.14	1359.54	1086.84	1721.61	1025.12	1714.58	927.733	1446.79	1671.52	1802.05	1722.19	1619.06	1774.46	1207.34	1403.19	1593.6	1744.51
	21 dpi	746.275	709.95	968.417	1092.22	937.345	1157.2	109.325	718.163	1305.8	1901.46	899.375	681.839	163.642	1659.58	1887.22	2000.07	1828.27	1894.76	1397.97	1050.15	1161.7	2373.49	2184.9	1991.55
Fig. 3F		Endpoints / cell																									Fig. 3F
		WT												Asc-/-														AUCs	Endpoints / cell
	Sham	54	42.4	57.5	61.4615	49.7	56.4167	71.9	82.7	57.875	50	45.5	52.75	56.8571	96.6	42	67.5	63	42.875	75.4286	32	39	84.6667	39.5	29.1429			WT	559.3	504	544.5	644.5	650.9	665.7	686.9	569.6	650.7	713.1	659.8	601.8
	1 dpi	38.9	24.2	41.125	40.875	48.6667	34.8333	40.6667	31.9	36.7778	40.6	50.375	39.4286	37.125	28.5714	41.4444	45	41	39.75	82.2857	24.4444	23.4	29	47.8	53.1429			Asc-/-	805	772.6	643.7	801.5	923.7	859.6	925.1	939.4	673.4	744.8	695.7	664.5
	7 dpi	32.4444	30.2857	25.2857	31.6667	31.3529	34	30	31.3333	32.2	29.4	33.3333	32.9545	41.8	27.5	25.8571	38.625	48.2	38.875	37.1	46.3333	35.9091	37	23.8333	24.2308
	21 dpi	10.25	13.6111	17	22	20.3125	25.0833	29.8	14.75	24.4286	36	18.2	15.4167	32.6667	49.9	31.3	32	38.1	44.3333	32.625	53.5	30.4167	33	38.6111	31.6667
Fig. 3I		Cell count																									Fig. 3I
		WT												Asc-/-														AUCs	Cell count
	Sham	4	6	2	2	6	6	6	2	2	4	6	2	4	2	4	5	2	4	2	5	6	4	4	2			WT	262	301	205	120	275	247	282	179.5	207	151	122.5	282
	1 dpi	20	16	14	8	12	12	10	7	12	8	11	6	9	4	14	6	8	8	12	5	6	16	6	7			Asc-/-	135.5	100	193	231.5	117	126	151	160	146	160	139	211.5
	7 dpi	12	20	12	7	16	9	16	14	8	10	6	12	6	5	10	18	6	4	8	7	8	6	6	6
	21 dpi	10	6	5	3	10	16	12	2	12	3	3	20	6	5	6	4	4	8	4	10	6	6	8	18
Fig. 3J		Branches / cell																									Fig. 3J
		WT												Asc-/-														AUCs	Branches / cell
	Sham	77.5	109.667	248	178	160	127.5	62.1667	129	117.5	131	113.5	221.5	96.25	136.5	255	96.8	55	82	149	160.4	207.667	295.5	85.75	130			WT	1378	893.5	1176	990	798.1	713.7	1010	1035	1068	1370	1263	1299
	1 dpi	75.8	57.25	54.5	86.5	74.8333	65.3333	80.8	55	52.75	59	50	116.667	94.6667	110.5	99	91.8333	87.125	96.375	66	81.6	65.1667	58	104.333	49.2857			Asc-/-	2034	1832	1210	1807	1842	1664	1891	1958	1593	1305	1593	1389
	7 dpi	90.8333	42.25	55.25	41.8571	27	25.3333	40.125	52.9286	58	71.8	84	51.6667	101.833	69.2	41.5	79.3333	92.3333	65	106	100.429	81	61.5	66.6667	61.8333
	21 dpi	23.7	30.8333	44.1	25.6667	26.6	24	42.0833	35.5	35	54.3333	27.3333	37.55	90.8333	97.8	45.8333	92	83.75	90.875	75	84	64.5	48.5	74	76.1111
Fig. 3K		Branche length																									Fig. 3K
		WT												Asc-/-														AUCs	Branche length
	Sham	1191.76	1621.17	2008.39	2912.93	2330.87	1656.96	930.422	2953.1	2970.4	2104	3023.42	3050.25	2177.96	3052.11	3583.56	404.794	867.68	972.693	2426.76	2257.02	3094.04	4319.77	1459.43	1981.2			WT	24248	18709	26402	22210	15631	13470	21166	27829	22864	26424	21027	30135
	1 dpi	1365.46	1097.4	996.771	1475.9	1462.25	1283.46	1496.92	2195.96	964.779	1228.5	975.945	1831.91	1574.59	1889.91	1629.65	1687	1730.93	1691.13	1380.96	1592.44	1223.81	1435.3	1678.24	302.54			Asc-/-	31564	36058	20721	30139	30565	33146	37372	20006	23553	33612	25966	29554
	7 dpi	1576.96	996.872	1613.3	1077.84	580.875	498.523	1010.99	1164.3	1352.99	1519.84	1257.15	1223.93	1392.56	1790.73	188.411	1549.66	1287.58	1552.35	1883.64	328.678	1084.22	1311.49	1223.45	1805.38
	21 dpi	443.292	584.122	825.189	687.019	505.568	452.043	764.529	1003.37	638.841	839.147	504.059	1422.72	1576.96	1429.98	1620.16	1219.37	1599.6	1602.42	1784.06	1431.02	982.988	1901.98	1018.22	1350.12
Fig. 3L		Endpoints / cell																									Fig. 3L
		WT												Asc-/-														AUCs	Endpoints / cell
	Sham	34	46.8333	68	60.5	55	53.6667	21.5	51.5	47.5	42	42	71	29.25	45.5	102	33.6	26.5	28.75	56	41.6	52.5	123	35.75	36.5			WT	565	413.2	672.4	445.5	334	325.9	433.3	544.5	504	622.8	530.9	517.4
	1 dpi	27.65	24.3125	23.3571	36.625	26.3333	27.1667	30.1	54.5714	22.25	25	22.6364	45.8333	36.6667	52	39.7857	32.6667	37.375	41.75	29.25	28.8	23.5	28.5	51.1667	20.4286			Asc-/-	749.5	694.8	518.4	663.2	659.1	674.8	690.1	719	628.8	766.6	701.4	522.4
	7 dpi	36.1667	21.25	41.6667	19.1429	14.5	12	19.9375	21.5714	27.875	35.1	33.5	23.75	35.3333	29.4	18	37.1111	27	26.75	35.5	40	35	27.1667	27.1667	21.3333
	21 dpi	12.8	13.1667	20	13.6667	9.9	12	16.8333	16	17.6667	23.3333	13.6667	12	36.1667	28	21.1667	23	35	35.25	29.25	28.2	24.3333	47.6667	33.25	31.3333

## Sheet: Figure 4
Fig. 4B	Contact area (µm2)
LEFT		WT												Asc-/-
	Sham	1111.67	1033.53	337.092	593.828	258.521	767.956	526.879	877.288	326.69	1135.02	848.041	711.652	1210.12	313.642	620.612	774.069	334.216	682.421	193.489	610.851	1254.54	861.452	885.777	959.699
	7 dpi	3116.79	2409.8	2874.05	2404.73	2018.92	2346.1	2242.39	1644.1	3698	2500.42	2275.83	3604.95	2294.49	2037.83	1574.89	1064.33	2187.13	1738.98	2515.91	1289.79	1416.19	1958.4	2379.01	1856.19
	21 dpi	9336.1	7511.22	3484.94	4604.64	3499.4	7474.08	5226.86	4212.2	2810.37	5767.12	2328.13	2924.81	2936.9	2357.58	4021.12	1482.82	3123.03	2145.2	2968.97	2217.01	1785.68	2206.87	1439.47	1962.33
RIGHT	AUCs	Contact area
	WT	80927	81499	55752	59561	46599	79640	61977	49819	59645	70597	43161	60816
	Asc-/-	48886	38998	46856	24264	45996	35664	47877	31200	31761	39026	38156	36585

## Sheet: Figure 5
Fig. 5B		Latency to fall (s) - Rotarod
		WT Sham											WT CHI											Asc-/- CHI
	-4dpi	111.67	174	117	130	77.67	73	201	103.33	96.67	97.33	120.33	84	92.33	148	123.33	101.33	158	133.33	108.33	90.33	34	60.33	160.67	249.67	89.67	114	133	95	75.67	59	172	80
	-3dpi	213.33	194	96.67	188.33	70.33	95	179.67	179.67	114	131.67	124.33	130.33	131.67	164.33	131.67	155.67	222.33	157	132.33	151.67	138.67	67	149	300	223.33	174.33	227.67	140	141.33	135.33	199.33	144.67
	-2dpi	219.67	300	119.67	175	61.67	72.67	167.67	209.33	104.67	132	138.33	205	147.67	207.33	75.33	210	279	196.67	181.67	145.33	145.67	78.33	169.67	295	154.67	267.67	300	133	139	133.33	211.33	154
	-1dpi	214	295.33	163.33	271.67	120.67	89	242.33	288.67	143.67	109.33	224.67	208	204	230.67	147	205	300	278.33	190.67	153	169.67	100	172	300	270	245	300	122.33	239.33	264	137.33	247.33
	1dpi	281.333	267.667	179	104.667	207.333	89	201.333	287	144	159	170.333	196.667	196.333	200.333	169.667	145.667	289.667	182.667	141.333	137	150.333	79	183.33	209.67	285	114.67	210.33	156.67	55.67	98	188.33	152.67
	3dpi	238	266.667	144	80	258.333	122.333	197.333	242.333	110	136	141.333	183.667	210.667	230.333	159.667	202.333	271.333	252.333	155	123	52.6667	26.6667	300	285.33	140.67	224.33	252.67	200.33	149.33	166	207.33	120
Fig. 5C	Frequency in open sectors - EOM					Fig. 5D	Stretch-attend postures - EOM
	WT Sham	WT CHI	Asc-/- CHI				WT Sham	WT CHI	Asc-/- CHI
	15	23	26				3	15	5
	12	15	25				2	8	6
	14	11	21				2	12	2
	7	20	16				16	1	6
	19	21	16				3	6	1
	9	19	3				3	6	5
	13	14	12				10	1	7
	13	7	10				1	4	12
	7	13	18				3	2	11
	24	0	20				13	0	5
	26	4					0	5
Fig. 5E		Path length (m) - Open Field
		WT Sham											WT CHI											Asc-/- CHI
	1dpi	19.4204	38.4548	23.9503	28.0801	32.446	30.4998	28.3232	24.2722	22.9959	31.1983	28.0327	30.6744	21.3674	22.1495	22.2759	25.7556	24.2194	37.742	28.4135	31.0066	21.914	10.2182	41.9752	49.4127	35.9661	23.7021	33.0109	15.3021	21.2217	32.3649	25.5598	32.1772
	3dpi	19.942	25.9011	21.395	20.0701	15.3434	24.6456	20.5146	15.4487	19.7052	32.9039	24.1439	19.7689	17.3775	20.8892	16.6793	21.624	26.2283	21.4882	14.2548	24.015	13.5231	15.4124	22.9052	37.3924	24.2113	21.5344	23.2253	11.1703	13.9158	24.6792	12.5272	26.703
	7dpi	17.6876	20.986	20.4228	12.9524	12.4388	18.7243	21.7214	11.3254	23.4692	26.4567	16.9622	19.5095	14.6246	19.4001	20.9623	16.6062	28.4313	17.9196	11.7797	22.1873	17.6008	9.48364	25.2464	34.8939	24.5169	17.3119	22.1867	13.112	13.1932	16.9136	11.3904	17.6038
Fig. 5F	% Time in center - OF
	WT Sham	WT CHI	Asc-/- CHI
	3.28	16.6978	9.75556
	8.46222	6.21333	5.16889
	4.71556	7.96889	3.73333
	2.43111	7.80889	3.43111
	3.06222	8.41333	4.45333
	10.8089	5.25778	6.35111
	4.21333	5.14667	4.64
	8.83111	2.59111	5.58667
	2.99556	7.33333	1.54222
	6.31556	16.1867	7.94222
	9.66667	1.23556
Fig. 5G		Nesting Score
		WT Sham											WT CHI											Asc-/- CHI
	-1dpi	5	5	4	4	4	5	4	5	4	5	4	4	5	5	5	4	4	5	1	5	5	5	5	5	5	4	4	5	5	5	5	4
	1dpi	5	5	5	4.5	4.5	5	2	4	4	5	4.5	4.5	2	1	4	1	1	1	1	1	1	1	4.5	2	5	1	1	1	1	2	1	1
	3dpi	5	5	4.5	5	3.5	4	5	5	5	5	5	4	5	5	4	3	4	1	2	5	1	2	5	5	5	4	5	5	1	5	1	1
	7dpi	5	4.5	4	5	4	4.5	4.5	5	5	5	5	4	5	4.5	4.5	5	4	4	1	4	5	5	5	5	5	5	5	5	5	5	5	5
Fig. 5H		Exploration frequency - Novel Object Location									Fig. 5I	Discrimination Index %
	WT Sham			WT CHI			Asc-/- CHI					WT Sham	WT CHI	Asc-/- CHI
	O1	O2	NL	O1	O2	NL	O1	O2	NL			79.4118	53.8462	40
	5	2	27	4	2	7	7	5	8			23.8095	66.6667	63.6364
	10	6	5	7	3	20	2	2	7			42.1053	56.25	30.7692
	11	0	8	4	3	9	7	2	4			100	7.69231	75
	0	0	5	11	1	1	2	0	6			60	30.7692	75
	6	0	9	6	3	4	3	0	9			81.8182	16	61.5385
	1	1	9	20	1	4	2	3	8			81.8182	25	50
	1	1	9	10	14	8	4	0	4			72.2222	54.5455	100
	3	2	13	3	2	6	0	0	4			75	29.6296	100
	3	3	18	10	9	8	0	0	10			60.8696	40	78.5714
	5	4	14	6	3	6	3	3	22			73.3333	46.6667
	3	5	22	6	2	7

## Sheet: Figure 6
Fig. 6B		Spatial learning - Path length (cm)
		WT Sham											WT CHI											Asc-/- CHI
	Day 1	864.37	511.34	476.77	515.81	631.21	561.3	618.07	528.17	529.83	749.98	844.78	399.49	491.96	682.68	503.85	589.1	504.22	699.46	449.21	599.23	455.71	533.38	548.21	754.66	519.13	644.63	687.63	668.97	619.58	673.79	788.45	757.61
	Day 2	799.86	521.68	393.84	346.96	280.31	571.49	202.96	391.09	577.16	359.37	220.4	343.43	408.27	744.93	645.65	218.14	166.62	639.26	189.59	466.91	95.51	392.07	433.02	607.29	305.26	487.35	635.7	506.99	378.11	514.43	603.95	597.43
	Day 3	668.99	779.08	570.14	368.75	104.16	374.15	355.19	338.3	131.35	171.82	235.45	331.51	469.28	671.92	437.89	200.8	127.1	559.15	321.27	633.32	82.89	221.18	441.33	746.83	296.86	493.77	383.9	296.69	250.09	275.72	510.52	464.19
	Day 4	550.06	626.33	464.35	116.48	341.56	505.38	102.33	81.49	231.05	311.82	153.47	112.23	336.04	524.06	318.31	90.74	55.55	402.58	394.83	661.78	100.23	213.14	359.01	483.18	187.99	531.46	439.93	257.37	297.21	205.01	135.63	195.68
	Day 5	407.07	199.5	614.74	41.12	55.76	88.9	104.6	40.98	138.65	93.13	78.33	57.71	339.83	168.88	335.06	87.93	60.43	269.85	276.31	633.41	97.1	225.86	369.64	437.48	189.05	682.31	209.91	292.77	248.35	141.02	148.21	225.16
Fig. 6C	AUC Path length
	Sham	CHI	Asc-/-
	2655	1016	1692
	2283	1629	2433
	1974	2367	1144
	1111	1821	2176
	1070	848.2	1908
	1776	631.6	1542
	1022	2086	1359
	1095	1268	1403
	1274	2378	1718
	1265	555	1749
	1071	1206
Fig. 6D		Spatial learning - Thigmotaxis (s)
		WT Sham											WT CHI											Asc-/- CHI
	Day 1	38.3	49.7	33.8	31.57	46.82	29.73	43.9	24.44	53.94	44.78	14.86	22.73	41.9	53.32	42.41	53.97	42.56	34.9	36.1	32.92	42.22	34.05	42.38	55.24	42.81	27.78	36.96	41.42	51.33	46.64	48.36	40.23
	Day 2	27.95	33.05	12.36	6.08	29.85	3.25	20.29	11.47	7.65	8.64	7.64	35.77	35.16	58.45	7.94	41.27	40.2	29.66	31.25	1.46	44.47	27.11	36.89	31.22	19.7	19.12	23.89	29.44	34.8	24.06	21.05	22.88
	Day 3	33.83	48.21	9.81	0.86	12.84	8.73	7.98	0.87	1.23	6.8	2.92	25.25	26.94	58.87	7.22	28.5	43.81	37.22	55.34	0.81	47.34	46.24	40.39	26.5	15.69	36.33	10.74	11.22	28.37	6.26	8.84	11.99
	Day 4	13.89	27.93	2.35	3.12	13.61	1.49	0.27	1.79	5.94	0.22	0.77	12.8	9.71	58.75	1.53	38.98	29.53	37.81	47.18	0.66	34.09	37.57	38.52	27.59	6.24	21.98	8.61	12.43	13.4	2.07	1.08	2.59
	Day 5	2.56	34.4	0	0.65	1.09	0.49	0	0.56	0.09	0	0	7.14	1.65	58.91	1.63	29.66	12.77	48.39	54.3	0.48	45.24	13.08	35.59	38.35	0.91	37.98	1.2	9.81	5.95	1.39	0.01	2.05
Fig. 6E	AUC Thigmotaxis
	Sham	CHI	Asc-/-
	96.1	88.76	154.8
	151.2	93.59	132.1
	41.42	232.2	63.49
	26.17	38.71	110.3
	80.26	150.6	62.32
	28.58	141.2	78.71
	50.49	146.3	105.2
	26.63	179	56.41
	41.84	19.63	55.16
	38.05	169.6	58.6
	18.76	134.5
Fig. 6F		Cued learning - Path length (m)
		WT Sham											WT CHI											Asc-/- CHI
	Day 1	128.64	312.76	92.97	57.02	380.63	206.71	263.63	140.96	329.73	84.22	106.81	158.34	100.08	240.41	129.55	410.07	257.04	291.3	604.01	135.1	156.44	89.04	325.4	355.93	102.54	229.19	140.54	97.85	64.47	203.21	67.82	146.57
	Day 2	93.68	425.6	41.2	95.93	50.42	82.7	43.38	116.53	61.99	86.45	77.69	45.21	327.74	192.43	207.49	358.87	81.99	337.52	398.19	50.06	160.86	79.64	59.43	135.42	78.18	187.61	237.37	68.85	60.32	222.69	100.59	194.16
	Day 3	82.12	361.67	33.91	34.8	212.78	36.6	67.62	48.84	54.67	35.17	44.23	13.22	218.11	171.97	30.35	308.37	97.71	258.51	322.21	23.97	120.39	61.77	223.67	96.33	117.52	146.38	99.81	114.37	146.87	108.54	42.47	174.07
Fig. 6G	AUC Path length
	Sham	CHI	Asc-/-
	199.1	158.34	325.4
	762.8*	100.08	355.93
	104.6	240.41	102.54
	141.8	129.55	229.19
	347.1	410.07	140.54
	204.4	257.04	97.85
	209	291.3	64.47
	211.4	604.01	203.21
	254.2	135.1	67.82
	146.1	156.44	146.57
	153.2	89.04
Fig. 6H		Cued learning - Thigmotaxis (s)
		WT Sham											WT CHI											Asc-/- CHI
	Day 1	5.87	5.17	0.98	0.9	13.84	3.23	8.93	0.04	3.11	0.71	0.89	3.18	0.15	39.39	1.95	25.79	11.2	33.87	28.65	0.52	15.25	6.68	19.6	14.02	1.58	7.17	1.03	0.3	2.25	2.38	1.03	0.78
	Day 2	2.11	20.78	0	1.9	0.62	0.9	0.26	0.31	0.14	0.59	0.04	0	15.33	39.87	2.21	36.55	2.61	38.02	29.18	0.59	19.95	7.89	12.53	3.2	1.28	6.84	8.58	0.44	4.01	1.42	0.35	2.28
	Day 3	0	18.85	0	0.34	9.33	0.01	0.77	0.44	0	0	0.52	0	5.74	39.14	0	33.6	3.03	26.98	17.72	0	15.28	0.97	11.17	3.72	2.79	4.24	2.68	0.63	13.24	0.34	0	4.24
Fig.6I	AUC Thigmotaxis
	Sham	CHI	Asc-/-
	5.045	1.59	27.92
	3.183	18.28	12.07
	0.49	79.14	3.465
	2.52	3.185	12.55
	12.21	66.25	10.44
	2.52	9.725	0.905
	5.11	68.45	11.76
	0.55	52.37	2.78
	1.695	0.85	0.865
	0.945	35.22	4.79
	0.745	11.72
Fig. 6K			%Time Quadrants
	WT Sham	T	18.56	22.24	33.76	27.36	30.76	27.84	33.12	30.16	8.8	36.92	36.96
		a.o.	28.88	8.68	8.64	20.28	8.88	4.48	15.52	5.44	26.6	8.96	4.36
	WT CHI	T	33.52	15.56	20.56	53.48	19.36	11.24	7.68	14.12	37	22.48	10.16
		a.o.	20.36	18.28	5.2	0	11.36	35.76	3.64	20.84	14.52	28.88	15.88
	Asc-/-	T	5.96	3.16	33.28	9.56	12.8	2	32.88	36.6	20.88	45.48
		a.o.	0	5.8	16.4	14.64	18.68	0	0.04	10.68	11.4	2.88
Fig. 6L			Platform crossing
	WT Sham	T	5	1	7	4	4	5	4	6	1	5	5
		a.o.	5	0	1	1	0	0	2	1	4	1	0
	WT CHI	T	3	1	0	8	0	0	0	0	9	0	2
		a.o.	1	3	0	0	0	4	0	1	1	0	2
	Asc-/-	T	1	2	5	0	0	0	0	8	4	3
		a.o.	0	0	1	0	1	0	0	0	1	0
Fig. 8j
Fig. 8k
Fig. 8l
Fig. 8m
Fig. 8n
Fig. 8p

## Sheet: Figure 7
LEFT																											RIGHT
Fig. 7B		ASC number in Iba1+ cells																									Fig. 7B	AUC	ASC number in Iba1+ cells
		WT												Nlrp3-/-														WT	17843	17689	14683	11652	10738	16797	12933	11841	11011	12156	10976	15131
	Sham	29	54	13	36	27	38	67	29	38	36	20	32	24	40	46	41	39	75	24	36	31	49	38	61			Nlrp3-/-	11319	13549	13360	12723	8148	8894	14438	9247	11235	7662	19639	10182
	7 dpi	787	1136	1026	769	471	737	806	874	716	585	486	1089	504	603	727	504	463	496	767	542	711	246	1271	690
	21 dpi	1354	796	552	493	814	1275	605	366	480	841	829	512	849	1011	795	1041	450	489	900	490	523	701	880	389
Fig. 7C		ASC number in GFAP+ cells																									Fig. 7C	AUC	ASC number in GFAP+ cells
		WT												Nlrp3-/-														WT	623	948.5	1302	574	276.5	444.5	427	462	423.5	514.5	276.5	353.5
	Sham	0	2	0	0	0	0	0	0	0	0	0	0	0	0	1	0	0	0	0	0	0	1	0	0			Nlrp3-/-	94.5	164.5	301	367.5	255.5	234.5	539	210	133	150.5	325.5	591.5
	7 dpi	8	39	18	22	5	11	6	2	13	5	7	23	7	3	5	5	5	5	4	4	2	4	13	27
	21 dpi	77	76	159	49	32	47	52	63	41	66	29	16	3	19	35	45	29	26	71	24	16	15	27	44
Fig. 7D		Exraglial ASC number																									Fig. 7D	AUC	Exraglial ASC number
		WT												Nlrp3-/-														WT	2870	3693	3336	3105	2377	2548	1127	1754	1561	2751	2310	1180
	Sham	2	3	0	4	1	0	2	0	0	3	0	2	2	0	3	0	4	0	1	4	4	0	0	0			Nlrp3-/-	199.5	1782	563.5	1113	2195	2447	1659	815.5	1673	2104	462	500.5
	7 dpi	34	74	57	63	58	38	52	79	24	29	30	41	15	31	32	10	33	19	11	45	38	51	24	9
	21 dpi	358	415	391	347	252	307	82	132	187	348	285	106	5	208	31	144	262	321	220	47	180	224	30	58
Fig. 7E		ASC Aggregates 30-40 µm3 in Iba1+																									Fig. 7E	AUC	ASC Aggregates 30-40 µm3 in Iba1+
		WT												Nlrp3-/-														WT	7	42	59.5	31.5	84	14	119	28	21	52.5	14	42
	Sham	0	0	0	0	0	0	0	0	0	0	0	0	0	0	0	0	0	0	0	0	0	0	0	0			Nlrp3-/-	0	0	0	14	0	21	24.5	0	21	7	14	14
	7 dpi	0	2	3	1	0	0	0	0	0	3	0	4	0	0	0	0	0	0	1	0	2	0	0	0
	21 dpi	1	3	4	3	12	2	17	4	3	3	2	0	0	0	0	2	0	3	2	0	0	1	2	2
Fig. 7F	Total ASC number correlated with Glial Contact Area
	WT
	ASC Agreggates	31	59	13	40	28	38	69	29	38	39	20	34	829	1249	1116	854	534	786	1006	955	753	619	523	1153	1789	1287	1102	889	1098	1629	739	561	708	1255	1143	634
	Contact Area	1111.67	1033.53	337.092	593.828	258.521	767.956	526.879	877.288	326.69	1135.02	848.041	711.652	3116.79	2409.8	2874.05	2404.73	2018.92	2346.1	2242.39	1644.1	3698	2500.42	2275.83	3604.95	9336.1	7511.22	3484.94	4604.64	3499.4	7474.08	5226.86	4212.2	2810.37	5767.12	3275.25	3203.38
	Nlrp3-/-
	ASC Agreggates	26	40	50	41	43	75	25	40	35	50	38	61	526	637	764	519	501	520	782	591	751	301	1308	726	857	1238	861	1230	741	836	1191	561	719	940	937	491
	Contact Area	822.409	945.006	898.053	965.03	1304.14	939.542	378.73	718.435	1032.6	1066.36	632.838	748.484	2379.6	1964.09	1955.93	1499.73	2181.55	2581.54	1680.83	2602.92	2760.52	1903.31	2174.48	2314.96	1994.06	4297.07	6086.65	2210.77	1036.78	3612.35	3494.49	1630.19	2587.6	1031.32	6856.42	3970.18
Fig. 7G	Iba1+ ASC number correlated with Glial Contact Area
	WT
	ASC Agreggates	29	54	13	36	27	38	67	29	38	36	20	32	787	1136	1041	769	471	737	948	874	716	585	486	1089	1354	796	552	493	814	1275	605	366	480	841	829	512
	Contact Area	1111.67	1033.53	337.092	593.828	258.521	767.956	526.879	877.288	326.69	1135.02	848.041	711.652	3116.79	2409.8	2874.05	2404.73	2018.92	2346.1	2242.39	1644.1	3698	2500.42	2275.83	3604.95	9336.1	7511.22	3484.94	4604.64	3499.4	7474.08	5226.86	4212.2	2810.37	5767.12	3275.25	3203.38
	Nlrp3-/-
	ASC Agreggates	24	40	46	41	39	75	24	36	31	49	38	61	504	603	727	504	463	496	767	542	711	246	1271	690	849	1011	795	1041	450	489	900	490	523	701	880	389
	Contact Area	822.409	945.006	898.053	965.03	1304.14	939.542	378.73	718.435	1032.6	1066.36	632.838	748.484	2379.6	1964.09	1955.93	1499.73	2181.55	2581.54	1680.83	2602.92	2760.52	1903.31	2174.48	2314.96	1994.06	4297.07	6086.65	2210.77	1036.78	3612.35	3494.49	1630.19	2587.6	1031.32	6856.42	3970.18
Fig. 7H	Extraglia ASC number correlated with Glial Contact Area
	WT
	ASC Agreggates	2	3	0	4	1	0	2	0	0	3	0	2	34	74	57	63	58	38	52	79	24	29	30	41	358	415	391	347	252	307	82	132	187	348	285	106
	Contact Area	1111.67	1033.53	337.092	593.828	258.521	767.956	526.879	877.288	326.69	1135.02	848.041	711.652	3116.79	2409.8	2874.05	2404.73	2018.92	2346.1	2242.39	1644.1	3698	2500.42	2275.83	3604.95	9336.1	7511.22	3484.94	4604.64	3499.4	7474.08	5226.86	4212.2	2810.37	5767.12	3275.25	3203.38
	Nlrp3-/-
	ASC Agreggates	2	0	3	0	4	0	1	4	4	0	0	0	15	31	32	10	33	19	11	45	38	51	24	9	5	208	31	144	262	321	220	47	180	224	30	58
	Contact Area	822.409	945.006	898.053	965.03	1304.14	939.542	378.73	718.435	1032.6	1066.36	632.838	748.484	2379.6	1964.09	1955.93	1499.73	2181.55	2581.54	1680.83	2602.92	2760.52	1903.31	2174.48	2314.96	1994.06	4297.07	6086.65	2210.77	1036.78	3612.35	3494.49	1630.19	2587.6	1031.32	6856.42	3970.18
Fig. 7I	GAFP+ ASC number correlated with Glial Contact Area
	WT
	ASC Agreggates	0	2	0	0	0	0	0	0	0	0	0	0	8	39	18	22	5	11	6	2	13	5	7	23	77	76	159	49	32	47	52	63	41	66	29	16
	Contact Area	1111.67	1033.53	337.092	593.828	258.521	767.956	526.879	877.288	326.69	1135.02	848.041	711.652	3116.79	2409.8	2874.05	2404.73	2018.92	2346.1	2242.39	1644.1	3698	2500.42	2275.83	3604.95	9336.1	7511.22	3484.94	4604.64	3499.4	7474.08	5226.86	4212.2	2810.37	5767.12	3275.25	3203.38
	Nlrp3-/-
	ASC Agreggates	0	0	1	0	0	0	0	0	0	1	0	0	7	3	5	5	5	5	4	4	2	4	13	27	3	19	35	45	29	26	71	24	16	15	27	44
	Contact Area	822.409	945.006	898.053	965.03	1304.14	939.542	378.73	718.435	1032.6	1066.36	632.838	748.484	2379.6	1964.09	1955.93	1499.73	2181.55	2581.54	1680.83	2602.92	2760.52	1903.31	2174.48	2314.96	1994.06	4297.07	6086.65	2210.77	1036.78	3612.35	3494.49	1630.19	2587.6	1031.32	6856.42	3970.18

## Sheet: Supp Fig. 2
Supp. 2B		NSS-R
		Sham											CHI
	-1dpi	0	0	0	0	0	0	0	0	0	0	0	0	0	0	0	0	0	0	0	0	0	0
	1dpi	0	0	0	0	0	0	0	0	0	0	0	0	0	0	0	0	0	0	1	0	0	0
	7dpi	0	0	0	0	0	0	0	0	0	0	0	0	0	1	0	0	0	0	0	0	1	0
Supp. 2D		Cleaved CASP8
		WT				Asc-/-
	Sham	0.828104	1.34239	0.190157	1.63935	0.594261	1.50974	1.4715	1.60245		AUCs	Cleaved CASP8
	1 dpi	2.26292	1.41799	2.06521	1.87894	1.21098	1.9324	1.12858	1.14219		WT	12.06	11.32	9.903	11.09
	7 dpi	4.96699	5.6383	3.20786	3.87376	1.52292	1.85049	2.77565	4.3295		Asc-/-	5.713	7.756	6.978	8.274
	21 dpi	8.82429	7.18151	9.06933	9.02704	5.36368	6.4358	4.67538	4.00201
Supp 2E		Cleaved CASP3
		WT				Asc-/-					AUCs	Cleaved CASP3
	Sham	0.2519	1.12831	1.22935	1.39044	0.90072	1.518	0.83363	1.19012		WT	14.53	20.27	12.1	14.12
	1 dpi	4.17502	4.3306	3.14977	6.39953	1.01525	2.37012	1.48226	2.17977		Asc-/-	7.152	9.118	8.211	7.066
	7 dpi	5.8085	9.4311	3.7514	3.0666	2.3062	3.27488	4.20357	2.53508
	21 dpi	8.8334	11.8973	9.1763	7.9124	6.76079	5.4282	4.21721	3.5112

## Sheet: Supp Fig. 3
Sup 1. B-C		IL-1β count
		Iba1+ cells												GFAP+ cells
	7 dpi	29	22	19	49	45	26	52	46	27	22	24	46	107	167	105	246	193	173	130	190	123	181	120	157
	21 dpi	254	366	539	599	245	296	536	423	428	437	536	552	161	354	246	262	158	159	128	219	255	221	293	304

## Sheet: Supp Fig. 4
Supp Fig. 4A		Speed (rpm) - Rotarod
		WT Sham											WT CHI											Asc-/- CHI
	-4dpi	20.33	27.33	21.33	23.33	14.67	14.67	33.67	19.33	17.67	18	21.67	16.33	17.67	25.33	21.67	18.67	27	23.67	19.33	17	8.33	12.67	27.67	38.33	16.67	20.67	23.67	17.67	15	12.33	29.33	16
	-3dpi	35.33	32.67	18	31.67	14	18.33	30.33	30.67	20.33	23	22.33	23.33	23.33	28.33	23	26.67	36.67	26.67	23.33	26.67	24	13.67	26	40	34.33	29.67	32	24.67	24.67	24.67	33.33	25
	-2dpi	36.33	40	21.33	29.33	12.67	14.33	28.67	35	19.33	23	24	34.33	22.5	34.33	14.67	34.67	39.67	33	30.33	25.33	26	15	29	40	27	39.33	40	23.33	24.33	23.33	30.33	27
	-1dpi	35.33	40	28	38.67	21.33	17	36.33	40	24.67	19.67	36.33	34.33	33.33	38	25.33	34	40	40	32	26.33	29	18.33	29	40	38.33	36.67	40	21.67	35.33	37.67	24.67	38.67
	1dpi	40	38	30.33	18.67	34.67	16.67	34	40	25	27.67	29.33	33	32.67	33.67	28.67	25.33	40	31	25	24	26.33	15.33	31	35	40	20.67	35	27	11.67	18.33	30.67	27
	3dpi	36.33	37.67	25.33	15.33	39.33	21.67	26.33	38.67	26	24	25	31.33	33.67	36.67	27.33	33.67	38.67	39.33	25.33	27.33	11.33	7.67	40	40	24.67	36	36	29.33	23	24.5	35.33	21.67
Supp Fig. 4B		Time in Sector (s) - EOM						Supp Fig. 4C			Velocity (cm/s) - OF								Supp Fig. 4D			Exploration Frequency - Habituation NOLM
	WT Sham		WT CHI		Asc-/- CHI				WT Sham			WT CHI			Asc-/- CHI					WT Sham			WT CHI			Asc-/- CHI
	Open	Closed	Open	Closed	Open	Closed			1	2	3	1	2	3	1	2	3			O1	O2	O3	O1	O2	O3	O1	O2	O3
	19.52	280.48	69.48	230.52	0	300			19.4204	19.942	17.6876	30.6744	19.7689	19.5095	41.9752	22.9052	25.2464			4	8	4	8	5	13	16	10	9
	19.76	280.24	46.8	253.2	109.08	190.92			38.4548	25.9011	20.986	21.3674	17.3775	14.6246	49.4127	37.3924	34.8939			14	10	15	15	13	7	5	10	11
	24.6	275.4	3.16	296.84	68.68	231.32			23.9503	21.395	20.4228	22.1495	20.8892	19.4001	35.9661	24.2113	24.5169			5	18	2	13	12	14	3	6	8
	16.8	283.2	65.96	234.04	62.64	237.36			28.0801	20.0701	12.9524	22.2759	16.6793	20.9623	23.7021	21.5344	17.3119			12	8	10	14	18	13	3	7	12
	87.24	212.76	20.24	279.76	15.6	284.4			32.446	15.3434	12.4388	25.7556	21.624	16.6062	33.0109	23.2253	22.1867			8	6	5	14	15	6	5	11	8
	10.84	289.16	54.56	245.44	58.12	241.88			30.4998	24.6456	18.7243	24.2194	26.2283	28.4313	15.3021	11.1703	13.112			13	11	9	15	6	13	4	8	6
	37.8	262.2	35.84	264.16	231.84	68.16			28.3232	20.5146	21.7214	37.742	21.4882	17.9196	21.2217	13.9158	13.1932			11	13	6	12	37	6	10	15	8
	62.24	237.76	25.84	274.16	16.68	283.32			24.2722	15.4487	11.3254	28.4135	14.2548	11.7797	32.3649	24.6792	16.9136			4	11	18	3	14	16	3	4	10
	10.72	289.28	14.68	285.32	8.92	291.08			22.9959	19.7052	23.4692	31.0066	24.015	22.1873	25.5598	12.5272	11.3904			13	13	11	21	13	17	14	9	4
	59.24	240.76	0	300	143.12	156.88			31.1983	32.9039	26.4567	21.914	13.5231	17.6008	32.1772	26.703	17.6038			8	11	9	20	15	11	12	16	17
	77.08	222.92	1.8	298.2	16.6	283.4			28.0327	24.1439	16.9622	10.2182	15.4124	9.48364						6	16	9	5	10	6
Supp Fig. 4E		Cued learning - Velocity (cm/s)
		WT Sham											WT CHI											Asc-/- CHI
	Day 1	10.3139	12.223	11.2425	9.00521	12.9824	12.7587	12.7207	12.3344	15.0546	12.342	13.2536	11.6709	11.1277	6.01013	10.5606	13.2695	11.7341	8.43332	15.1004	12.4689	6.63157	7.64264	9.14956	11.0215	11.3404	14.018	10.6261	10.3217	6.51274	12.8353	9.09149	10.9249
	Day 2	9.84139	12.4402	8.07107	10.5019	7.85861	10.9488	7.91575	11.3157	9.01688	9.42097	11.6987	8.85678	12.0692	4.81607	18.7449	8.98839	10.6277	8.78168	11.7264	6.7359	5.87099	6.37789	2.4523	11.4109	11.5174	12.7498	11.9179	10.4144	6.83347	16.2966	11.6732	9.30475
	Day 3	9.53893	11.1418	7.2086	7.33818	10.7864	8.09158	9.22203	8.54048	10.1585	7.81711	8.65533	3.70898	12.0061	4.29917	7.234	8.04809	11.2545	7.47185	11.466	4.89752	5.30524	8.62059	7.69824	9.65613	13.5631	12.8922	11.9983	11.2842	6.50093	14.9396	7.7572	10.7744
Supp Fig. 4F	AUC Velocity
	Sham	CHI	Asc-/-
	19.77	16.55	10.88
	24.12	23.64	21.75
	17.3	9.971	23.97
	18.67	27.64	26.2
	19.74	19.65	23.23
	21.37	22.12	21.22
	18.89	16.73	13.34
	21.75	25.01	30.18
	21.62	15.42	20.1
	19.5	11.84	20.15
	22.65	14.51

[truncated: 1 more sheets: Supp Fig. 5]
